# Supplementary material for: Artificial intelligence algorithm for real-time detection and counting of Trypanosoma cruzi parasites using smartphone microscopy
Source: PLoS Negl Trop Dis. 2026 May 7;20(5):e0012955. doi: 10.1371/journal.pntd.0012955 (PMC13175497; doi:10.1371/journal.pntd.0012955)
Supplement: S1 File — This dataset contains the manually annotated reference coordinates used as the gold standard for evaluating object detection accuracy across all test images. (CSV) [file pntd.0012955.s001.csv]

assetFile	ymin	xmin	ymax	xmax	label_str	type
adaptaSpot_2021-04-12_15-37-36_145-9b43c864-99fd-4a15-b303-b4c8fe019abe.jpg	1907	1969	2067	2051	Tripanosoma	CSF_Extensión fina
adaptaSpot_2021-04-12_15-37-36_145-9b43c864-99fd-4a15-b303-b4c8fe019abe.jpg	1607	2201	1768	2263	Tripanosoma	CSF_Extensión fina
adaptaSpot_2021-04-12_15-37-36_145-9b43c864-99fd-4a15-b303-b4c8fe019abe.jpg	2176	2735	2304	2833	Tripanosoma	CSF_Extensión fina
adaptaSpot_2021-04-12_15-37-36_145-9b43c864-99fd-4a15-b303-b4c8fe019abe.jpg	1661	1613	1737	1705	Tripanosoma	CSF_Extensión fina
adaptaSpot_2021-04-12_15-37-36_145-9b43c864-99fd-4a15-b303-b4c8fe019abe.jpg	1706	1433	1851	1535	Tripanosoma	CSF_Extensión fina
adaptaSpot_2021-04-12_15-33-14_583-837e773d-f840-4c16-ab5f-bb4297788b3a.jpg	1330	994	1415	1082	Tripanosoma	CSF_Extensión fina
adaptaSpot_2021-04-12_15-33-14_583-837e773d-f840-4c16-ab5f-bb4297788b3a.jpg	926	2820	1024	2906	Tripanosoma	CSF_Extensión fina
adaptaSpot_2021-04-12_15-33-24_094-d5719036-c7e3-44ab-8d3b-2cdfe72838cf.jpg	2210	2871	2331	2952	Tripanosoma	CSF_Extensión fina
adaptaSpot_2021-04-12_15-33-24_094-d5719036-c7e3-44ab-8d3b-2cdfe72838cf.jpg	980	2132	1068	2197	Tripanosoma	CSF_Extensión fina
adaptaSpot_2021-04-12_15-33-24_094-d5719036-c7e3-44ab-8d3b-2cdfe72838cf.jpg	1464	2354	1540	2448	Tripanosoma	CSF_Extensión fina
adaptaSpot_2021-04-12_15-40-07_310-4097d35f-3146-4a00-be93-9f994ddbb980.jpg	1253	2271	1318	2417	Tripanosoma	CSF_Extensión fina
adaptaSpot_2021-04-12_15-40-07_310-4097d35f-3146-4a00-be93-9f994ddbb980.jpg	2065	1994	2205	2102	Tripanosoma	CSF_Extensión fina
adaptaSpot_2021-04-12_15-40-07_310-4097d35f-3146-4a00-be93-9f994ddbb980.jpg	2151	2288	2224	2360	Tripanosoma	CSF_Extensión fina
adaptaSpot_2021-04-12_15-40-07_310-4097d35f-3146-4a00-be93-9f994ddbb980.jpg	2077	3157	2162	3221	Tripanosoma	CSF_Extensión fina
adaptaSpot_2021-04-12_15-40-07_310-4097d35f-3146-4a00-be93-9f994ddbb980.jpg	875	2189	964	2266	Tripanosoma	CSF_Extensión fina
adaptaSpot_2021-04-12_15-40-07_310-4097d35f-3146-4a00-be93-9f994ddbb980.jpg	2288	1988	2366	2079	Tripanosoma	CSF_Extensión fina
adaptaSpot_2021-04-12_15-40-18_689-fbee28f8-ed37-4f33-b173-9b41b242a784.jpg	1570	2948	1682	3049	Tripanosoma	CSF_Extensión fina
adaptaSpot_2021-04-12_15-40-18_689-fbee28f8-ed37-4f33-b173-9b41b242a784.jpg	707	1474	788	1547	Tripanosoma	CSF_Extensión fina
adaptaSpot_2021-04-12_15-40-18_689-fbee28f8-ed37-4f33-b173-9b41b242a784.jpg	1345	1152	1419	1229	Tripanosoma	CSF_Extensión fina
adaptaSpot_2021-04-12_15-40-18_689-fbee28f8-ed37-4f33-b173-9b41b242a784.jpg	373	2755	449	2823	Tripanosoma	CSF_Extensión fina
adaptaSpot_2021-04-12_15-40-18_689-fbee28f8-ed37-4f33-b173-9b41b242a784.jpg	1676	2812	1772	2941	Tripanosoma	CSF_Extensión fina
adaptaSpot_2021-04-12_15-40-28_111-a5d7eaf4-2259-42e1-ae03-3ad37d1a29b2.jpg	1801	2578	1873	2646	Tripanosoma	CSF_Extensión fina
adaptaSpot_2021-04-12_15-40-28_111-a5d7eaf4-2259-42e1-ae03-3ad37d1a29b2.jpg	1754	1014	1869	1117	Tripanosoma	CSF_Extensión fina
adaptaSpot_2021-04-12_15-40-49_947-bea1bdfd-262f-4bb6-9823-a490f9b2ebbc.jpg	2192	2252	2284	2369	Tripanosoma	CSF_Extensión fina
adaptaSpot_2021-04-12_15-40-49_947-bea1bdfd-262f-4bb6-9823-a490f9b2ebbc.jpg	1164	2725	1254	2802	Tripanosoma	CSF_Extensión fina
adaptaSpot_2021-04-12_15-41-06_824-fbf64520-6bc0-43b0-8905-74e62492e969.jpg	929	2965	1000	3043	Tripanosoma	CSF_Extensión fina
adaptaSpot_2021-04-12_15-41-06_824-fbf64520-6bc0-43b0-8905-74e62492e969.jpg	1060	2166	1137	2267	Tripanosoma	CSF_Extensión fina
adaptaSpot_2021-04-12_15-41-17_077-effe1671-9e7d-4e33-9d1f-fdc5009bbce7.jpg	1737	1754	1818	1840	Tripanosoma	CSF_Extensión fina
adaptaSpot_2021-04-12_15-41-51_297-7484ed9b-8744-44d8-83ae-30a2af463780.jpg	1133	2475	1235	2572	Tripanosoma	CSF_Extensión fina
adaptaSpot_2021-04-12_15-41-51_297-7484ed9b-8744-44d8-83ae-30a2af463780.jpg	1688	2217	1748	2336	Tripanosoma	CSF_Extensión fina
adaptaSpot_2021-04-12_15-42-15_531-869bcb42-b677-4159-b8d6-a692e1b29c75.jpg	1252	2184	1361	2259	Tripanosoma	CSF_Extensión fina
adaptaSpot_2021-04-12_15-42-29_944-6a1636fe-e220-4e66-bd87-a22e816f2f75.jpg	2488	2335	2573	2408	Tripanosoma	CSF_Extensión fina
adaptaSpot_2021-04-12_15-42-29_944-6a1636fe-e220-4e66-bd87-a22e816f2f75.jpg	1715	2166	1834	2296	Tripanosoma	CSF_Extensión fina
adaptaSpot_2021-04-12_15-42-29_944-6a1636fe-e220-4e66-bd87-a22e816f2f75.jpg	820	2132	903	2244	Tripanosoma	CSF_Extensión fina
adaptaSpot_2021-04-12_15-42-29_944-6a1636fe-e220-4e66-bd87-a22e816f2f75.jpg	1782	2078	1859	2149	Tripanosoma	CSF_Extensión fina
adaptaSpot_2021-04-12_15-42-55_543-1c7cebbe-2206-4de7-b44f-2350d881f1e5.jpg	2077	1277	2177	1373	Tripanosoma	CSF_Extensión fina
adaptaSpot_2021-04-12_15-42-55_543-1c7cebbe-2206-4de7-b44f-2350d881f1e5.jpg	396	2321	525	2492	Tripanosoma	CSF_Extensión fina
adaptaSpot_2021-04-12_15-42-55_543-1c7cebbe-2206-4de7-b44f-2350d881f1e5.jpg	1556	1468	1683	1577	Tripanosoma	CSF_Extensión fina
adaptaSpot_2021-04-12_15-42-55_543-1c7cebbe-2206-4de7-b44f-2350d881f1e5.jpg	1357	2415	1427	2497	Tripanosoma	CSF_Extensión fina
adaptaSpot_2021-04-12_15-43-14_582-c7053769-8e4e-4df1-b349-da4c50f78f53.jpg	1417	2093	1517	2218	Tripanosoma	CSF_Extensión fina
adaptaSpot_2021-04-12_15-43-14_582-c7053769-8e4e-4df1-b349-da4c50f78f53.jpg	1596	1768	1675	1879	Tripanosoma	CSF_Extensión fina
adaptaSpot_2021-04-12_15-43-14_582-c7053769-8e4e-4df1-b349-da4c50f78f53.jpg	410	1903	536	1987	Tripanosoma	CSF_Extensión fina
adaptaSpot_2021-04-12_15-43-14_582-c7053769-8e4e-4df1-b349-da4c50f78f53.jpg	2689	1798	2783	1889	Tripanosoma	CSF_Extensión fina
adaptaSpot_2021-04-12_15-43-27_600-758146c9-d6c7-4f14-9db4-8d570815034a.jpg	784	1573	923	1718	Tripanosoma	CSF_Extensión fina
adaptaSpot_2021-04-12_15-43-27_600-758146c9-d6c7-4f14-9db4-8d570815034a.jpg	2557	1982	2674	2093	Tripanosoma	CSF_Extensión fina
adaptaSpot_2021-04-12_15-43-27_600-758146c9-d6c7-4f14-9db4-8d570815034a.jpg	1043	1066	1131	1140	Tripanosoma	CSF_Extensión fina
adaptaSpot_2021-04-12_15-43-27_600-758146c9-d6c7-4f14-9db4-8d570815034a.jpg	1063	964	1181	1050	Tripanosoma	CSF_Extensión fina
adaptaSpot_2021-04-12_15-43-43_177-d7d9620c-1063-49d7-9329-39cdbbebcc31.jpg	1917	2959	2028	3088	Tripanosoma	CSF_Extensión fina
adaptaSpot_2021-04-12_15-43-43_177-d7d9620c-1063-49d7-9329-39cdbbebcc31.jpg	2401	2445	2479	2528	Tripanosoma	CSF_Extensión fina
adaptaSpot_2021-04-12_15-43-43_177-d7d9620c-1063-49d7-9329-39cdbbebcc31.jpg	2017	2860	2118	2954	Tripanosoma	CSF_Extensión fina
adaptaSpot_2021-04-12_15-43-43_177-d7d9620c-1063-49d7-9329-39cdbbebcc31.jpg	2357	2069	2442	2174	Tripanosoma	CSF_Extensión fina
adaptaSpot_2021-04-12_15-44-12_504-a8205877-1fbd-427e-b1fc-85a6c316c394.jpg	960	2697	1035	2780	Tripanosoma	CSF_Extensión fina
adaptaSpot_2021-04-12_15-44-12_504-a8205877-1fbd-427e-b1fc-85a6c316c394.jpg	2046	2580	2188	2677	Tripanosoma	CSF_Extensión fina
adaptaSpot_2021-04-12_15-44-22_695-f56cba27-265a-4bc5-91c8-b52bbc03aa36.jpg	1001	1812	1075	1899	Tripanosoma	CSF_Extensión fina
adaptaSpot_2021-04-12_15-44-22_695-f56cba27-265a-4bc5-91c8-b52bbc03aa36.jpg	854	2319	935	2465	Tripanosoma	CSF_Extensión fina
adaptaSpot_2021-04-12_15-44-22_695-f56cba27-265a-4bc5-91c8-b52bbc03aa36.jpg	2044	2636	2140	2729	Tripanosoma	CSF_Extensión fina
adaptaSpot_2021-04-12_15-44-22_695-f56cba27-265a-4bc5-91c8-b52bbc03aa36.jpg	870	2728	1075	2909	Tripanosoma	CSF_Extensión fina
adaptaSpot_2021-04-12_15-44-48_155-a094966f-07d3-4c55-9b71-947dee04e97b.jpg	1295	2076	1380	2169	Tripanosoma	CSF_Extensión fina
adaptaSpot_2021-04-12_15-44-48_155-a094966f-07d3-4c55-9b71-947dee04e97b.jpg	1859	2090	1954	2223	Tripanosoma	CSF_Extensión fina
adaptaSpot_2021-04-12_15-44-48_155-a094966f-07d3-4c55-9b71-947dee04e97b.jpg	1157	2792	1224	2858	Tripanosoma	CSF_Extensión fina
adaptaSpot_2021-04-12_15-39-59_683-818a79e6-e5b4-48eb-88b6-8f16b12538d9.jpg	1398	2554	1493	2642	Tripanosoma	CSF_Extensión fina
adaptaSpot_2021-04-12_15-39-59_683-818a79e6-e5b4-48eb-88b6-8f16b12538d9.jpg	495	1348	572	1428	Tripanosoma	CSF_Extensión fina
adaptaSpot_2021-04-12_15-39-59_683-818a79e6-e5b4-48eb-88b6-8f16b12538d9.jpg	1733	2939	1870	3043	Tripanosoma	CSF_Extensión fina
adaptaSpot_2021-04-12_15-39-40_874-f3ed6579-eec3-4b6f-b474-7660eec72bff.jpg	1764	1757	1852	1858	Tripanosoma	CSF_Extensión fina
adaptaSpot_2021-04-12_15-39-40_874-f3ed6579-eec3-4b6f-b474-7660eec72bff.jpg	1007	2105	1095	2205	Tripanosoma	CSF_Extensión fina
adaptaSpot_2021-04-12_15-39-40_874-f3ed6579-eec3-4b6f-b474-7660eec72bff.jpg	2634	1828	2720	1911	Tripanosoma	CSF_Extensión fina
adaptaSpot_2021-04-12_15-39-40_874-f3ed6579-eec3-4b6f-b474-7660eec72bff.jpg	1400	2981	1559	3091	Tripanosoma	CSF_Extensión fina
adaptaSpot_2021-04-12_15-39-40_874-f3ed6579-eec3-4b6f-b474-7660eec72bff.jpg	1062	1809	1159	1929	Tripanosoma	CSF_Extensión fina
adaptaSpot_2021-04-12_15-39-40_874-f3ed6579-eec3-4b6f-b474-7660eec72bff.jpg	2764	2097	2839	2211	Tripanosoma	CSF_Extensión fina
adaptaSpot_2021-04-12_15-39-40_874-f3ed6579-eec3-4b6f-b474-7660eec72bff.jpg	2446	1335	2561	1512	Tripanosoma	CSF_Extensión fina
adaptaSpot_2021-04-12_15-39-40_874-f3ed6579-eec3-4b6f-b474-7660eec72bff.jpg	2339	2437	2428	2517	Tripanosoma	CSF_Extensión fina
adaptaSpot_2021-04-12_15-39-40_874-f3ed6579-eec3-4b6f-b474-7660eec72bff.jpg	2338	1302	2427	1468	Tripanosoma	CSF_Extensión fina
adaptaSpot_2021-04-12_15-39-40_874-f3ed6579-eec3-4b6f-b474-7660eec72bff.jpg	797	2061	884	2138	Tripanosoma	CSF_Extensión fina
adaptaSpot_2021-04-12_15-39-40_874-f3ed6579-eec3-4b6f-b474-7660eec72bff.jpg	931	1127	1048	1241	Tripanosoma	CSF_Extensión fina
adaptaSpot_2021-04-12_15-39-21_707-72b60d55-30fe-4702-8ccd-29befa33f84a.jpg	1720	1530	1821	1639	Tripanosoma	CSF_Extensión fina
adaptaSpot_2021-04-12_15-39-21_707-72b60d55-30fe-4702-8ccd-29befa33f84a.jpg	1238	1388	1356	1483	Tripanosoma	CSF_Extensión fina
adaptaSpot_2021-04-12_15-39-21_707-72b60d55-30fe-4702-8ccd-29befa33f84a.jpg	1206	1496	1277	1577	Tripanosoma	CSF_Extensión fina
adaptaSpot_2021-04-12_15-35-51_655-5473b7b9-248d-4ea8-9498-3bc68e6fc5a9.jpg	1531	1527	1662	1600	Tripanosoma	CSF_Extensión fina
adaptaSpot_2021-04-12_15-35-51_655-5473b7b9-248d-4ea8-9498-3bc68e6fc5a9.jpg	2158	3056	2258	3141	Tripanosoma	CSF_Extensión fina
adaptaSpot_2021-04-12_15-33-32_647-38d2e361-8f00-4500-b7df-33056eff144d.jpg	2089	2373	2160	2530	Tripanosoma	CSF_Extensión fina
adaptaSpot_2021-04-12_15-33-32_647-38d2e361-8f00-4500-b7df-33056eff144d.jpg	2093	1779	2161	1896	Tripanosoma	CSF_Extensión fina
adaptaSpot_2021-04-12_15-33-32_647-38d2e361-8f00-4500-b7df-33056eff144d.jpg	902	2140	993	2229	Tripanosoma	CSF_Extensión fina
adaptaSpot_2021-04-12_15-34-00_148-cdd7c572-ca00-4050-a3f0-2753a1bd67cd.jpg	1498	2601	1577	2680	Tripanosoma	CSF_Extensión fina
adaptaSpot_2021-04-12_15-34-15_056-71dfb7d8-885d-406e-9e0f-5c0e8fbac43b.jpg	780	2995	912	3063	Tripanosoma	CSF_Extensión fina
adaptaSpot_2021-04-12_15-34-15_056-71dfb7d8-885d-406e-9e0f-5c0e8fbac43b.jpg	1431	2504	1560	2595	Tripanosoma	CSF_Extensión fina
adaptaSpot_2021-04-12_15-34-15_056-71dfb7d8-885d-406e-9e0f-5c0e8fbac43b.jpg	958	1689	1024	1785	Tripanosoma	CSF_Extensión fina
adaptaSpot_2021-04-12_15-34-15_056-71dfb7d8-885d-406e-9e0f-5c0e8fbac43b.jpg	1810	2324	1886	2433	Tripanosoma	CSF_Extensión fina
adaptaSpot_2021-04-12_15-34-15_056-71dfb7d8-885d-406e-9e0f-5c0e8fbac43b.jpg	902	1571	989	1638	Tripanosoma	CSF_Extensión fina
adaptaSpot_2021-04-12_15-34-44_587-3ffd685b-ed54-4b51-b33d-879994b9ccc4.jpg	1966	2434	2046	2503	Tripanosoma	CSF_Extensión fina
adaptaSpot_2021-04-12_15-34-44_587-3ffd685b-ed54-4b51-b33d-879994b9ccc4.jpg	2096	2714	2181	2781	Tripanosoma	CSF_Extensión fina
adaptaSpot_2021-04-12_15-34-44_587-3ffd685b-ed54-4b51-b33d-879994b9ccc4.jpg	1302	2403	1393	2471	Tripanosoma	CSF_Extensión fina
adaptaSpot_2021-04-12_15-35-17_234-b18c89eb-7c92-42f3-ae2c-06f674f3ab86.jpg	2234	2452	2296	2533	Tripanosoma	CSF_Extensión fina
adaptaSpot_2021-04-12_15-35-17_234-b18c89eb-7c92-42f3-ae2c-06f674f3ab86.jpg	1949	1844	2039	1915	Tripanosoma	CSF_Extensión fina
adaptaSpot_2021-04-12_15-35-37_240-413c1769-90b9-4096-a6a2-48543f0867b4.jpg	1602	1834	1674	1924	Tripanosoma	CSF_Extensión fina
adaptaSpot_2021-04-12_15-35-45_097-787c6f82-9c51-4f37-80fc-84bd697cdd38.jpg	2045	2456	2134	2545	Tripanosoma	CSF_Extensión fina
adaptaSpot_2021-04-12_15-36-13_058-0f4a2e89-5a9f-43f3-bf15-49904b1f7d25.jpg	1273	2316	1341	2375	Tripanosoma	CSF_Extensión fina
adaptaSpot_2021-04-12_15-38-34_931-e0897293-05f9-48f2-aa2c-02ab03e59dd8.jpg	1695	1754	1769	1827	Tripanosoma	CSF_Extensión fina
adaptaSpot_2021-04-12_15-36-24_943-1ff7100a-0abf-4495-ba5f-f0d1cab781d6.jpg	1033	1467	1119	1553	Tripanosoma	CSF_Extensión fina
adaptaSpot_2021-04-12_15-36-59_959-5828495b-101e-44b0-b371-7c90f6677bca.jpg	1509	2834	1588	2932	Tripanosoma	CSF_Extensión fina
adaptaSpot_2021-04-12_15-37-13_175-c3e595ec-6c97-41e9-a2ed-d8313d4ce425.jpg	902	2777	1033	2954	Tripanosoma	CSF_Extensión fina
adaptaSpot_2021-04-12_15-37-13_175-c3e595ec-6c97-41e9-a2ed-d8313d4ce425.jpg	2045	3161	2120	3247	Tripanosoma	CSF_Extensión fina
adaptaSpot_2021-04-12_15-37-28_590-046b3725-55d7-4ed8-b474-8fe5baa8102f.jpg	1500	1252	1609	1366	Tripanosoma	CSF_Extensión fina
adaptaSpot_2021-04-12_15-37-28_590-046b3725-55d7-4ed8-b474-8fe5baa8102f.jpg	1740	2880	1809	2951	Tripanosoma	CSF_Extensión fina
adaptaSpot_2021-04-12_15-37-52_395-9470b60f-0a49-4bf7-9bb9-a5b26144b699.jpg	2191	1806	2341	1863	Tripanosoma	CSF_Extensión fina
adaptaSpot_2021-04-12_15-37-52_395-9470b60f-0a49-4bf7-9bb9-a5b26144b699.jpg	1536	1537	1649	1641	Tripanosoma	CSF_Extensión fina
adaptaSpot_2021-04-12_15-38-04_374-abbf3a3e-6ef5-48a6-8c0c-c79824b1eca6.jpg	1626	2638	1710	2722	Tripanosoma	CSF_Extensión fina
adaptaSpot_2021-04-12_15-38-04_374-abbf3a3e-6ef5-48a6-8c0c-c79824b1eca6.jpg	1767	3130	1849	3201	Tripanosoma	CSF_Extensión fina
adaptaSpot_2021-04-12_15-38-13_561-c5089630-4950-4ac8-a333-251a7d4e1462.jpg	1835	1621	1955	1714	Tripanosoma	CSF_Extensión fina
adaptaSpot_2021-04-12_15-45-26_538-4c2c29c6-cf34-48f3-8f15-bff1e8c46386.jpg	666	1329	786	1435	Tripanosoma	CSF_Extensión fina
adaptaSpot_2021-04-12_15-45-26_538-4c2c29c6-cf34-48f3-8f15-bff1e8c46386.jpg	962	1187	1050	1310	Tripanosoma	CSF_Extensión fina
adaptaSpot_2021-04-12_15-45-26_538-4c2c29c6-cf34-48f3-8f15-bff1e8c46386.jpg	1832	1477	1919	1566	Tripanosoma	CSF_Extensión fina
adaptaSpot_2021-04-12_15-45-26_538-4c2c29c6-cf34-48f3-8f15-bff1e8c46386.jpg	671	2227	748	2307	Tripanosoma	CSF_Extensión fina
adaptaSpot_2021-04-12_15-45-26_538-4c2c29c6-cf34-48f3-8f15-bff1e8c46386.jpg	1980	1462	2052	1552	Tripanosoma	CSF_Extensión fina
adaptaSpot_2021-04-12_15-45-26_538-4c2c29c6-cf34-48f3-8f15-bff1e8c46386.jpg	1252	1638	1330	1729	Tripanosoma	CSF_Extensión fina
adaptaSpot_2021-04-12_15-45-26_538-4c2c29c6-cf34-48f3-8f15-bff1e8c46386.jpg	1290	1282	1393	1373	Tripanosoma	CSF_Extensión fina
adaptaSpot_2021-04-12_15-45-26_538-4c2c29c6-cf34-48f3-8f15-bff1e8c46386.jpg	1312	1621	1411	1744	Tripanosoma	CSF_Extensión fina
adaptaSpot_2021-04-12_15-45-26_538-4c2c29c6-cf34-48f3-8f15-bff1e8c46386.jpg	531	2005	662	2140	Tripanosoma	CSF_Extensión fina
adaptaSpot_2021-04-12_15-45-13_290-da719840-7c79-4bb9-8238-e348e79b5d73.jpg	1327	1188	1395	1268	Tripanosoma	CSF_Extensión fina
adaptaSpot_2021-04-12_15-45-13_290-da719840-7c79-4bb9-8238-e348e79b5d73.jpg	2142	1426	2248	1512	Tripanosoma	CSF_Extensión fina
adaptaSpot_2021-04-12_15-45-13_290-da719840-7c79-4bb9-8238-e348e79b5d73.jpg	2728	1690	2822	1793	Tripanosoma	CSF_Extensión fina
adaptaSpot_2021-04-12_15-45-13_290-da719840-7c79-4bb9-8238-e348e79b5d73.jpg	1304	1378	1369	1452	Tripanosoma	CSF_Extensión fina
adaptaSpot_2021-04-12_15-45-13_290-da719840-7c79-4bb9-8238-e348e79b5d73.jpg	937	1580	1076	1643	Tripanosoma	CSF_Extensión fina
adaptaSpot_2021-04-12_15-45-13_290-da719840-7c79-4bb9-8238-e348e79b5d73.jpg	1745	3166	1828	3272	Tripanosoma	CSF_Extensión fina
adaptaSpot_2021-04-12_15-45-13_290-da719840-7c79-4bb9-8238-e348e79b5d73.jpg	1635	2278	1729	2345	Tripanosoma	CSF_Extensión fina
adaptaSpot_2021-04-12_15-45-13_290-da719840-7c79-4bb9-8238-e348e79b5d73.jpg	1993	2090	2096	2195	Tripanosoma	CSF_Extensión fina
adaptaSpot_2021-04-12_15-45-13_290-da719840-7c79-4bb9-8238-e348e79b5d73.jpg	2430	1266	2520	1365	Tripanosoma	CSF_Extensión fina
adaptaSpot_2021-04-12_15-45-13_290-da719840-7c79-4bb9-8238-e348e79b5d73.jpg	679	1213	765	1313	Tripanosoma	CSF_Extensión fina
adaptaSpot_2021-04-12_15-45-13_290-da719840-7c79-4bb9-8238-e348e79b5d73.jpg	1557	947	1627	1024	Tripanosoma	CSF_Extensión fina
adaptaSpot_2021-04-12_15-45-13_290-da719840-7c79-4bb9-8238-e348e79b5d73.jpg	2134	2315	2199	2376	Tripanosoma	CSF_Extensión fina
adaptaSpot_2021-04-12_15-45-36_725-e794a6cc-af0d-4d9c-b24c-4f4c45e88e10.jpg	1041	1752	1110	1823	Tripanosoma	CSF_Extensión fina
adaptaSpot_2021-04-12_15-45-36_725-e794a6cc-af0d-4d9c-b24c-4f4c45e88e10.jpg	486	1865	560	1948	Tripanosoma	CSF_Extensión fina
adaptaSpot_2021-04-12_15-45-36_725-e794a6cc-af0d-4d9c-b24c-4f4c45e88e10.jpg	2554	2746	2675	2842	Tripanosoma	CSF_Extensión fina
adaptaSpot_2021-04-12_15-45-52_302-66d332e3-1eea-4129-bfed-0416d1ee6f15.jpg	1308	1656	1409	1735	Tripanosoma	CSF_Extensión fina
adaptaSpot_2021-04-12_15-45-52_302-66d332e3-1eea-4129-bfed-0416d1ee6f15.jpg	931	1789	1046	1876	Tripanosoma	CSF_Extensión fina
adaptaSpot_2021-04-12_15-45-52_302-66d332e3-1eea-4129-bfed-0416d1ee6f15.jpg	491	1952	595	2040	Tripanosoma	CSF_Extensión fina
adaptaSpot_2021-04-12_15-45-52_302-66d332e3-1eea-4129-bfed-0416d1ee6f15.jpg	2166	1957	2242	2036	Tripanosoma	CSF_Extensión fina
adaptaSpot_2021-04-12_15-45-52_302-66d332e3-1eea-4129-bfed-0416d1ee6f15.jpg	1739	3039	1847	3134	Tripanosoma	CSF_Extensión fina
adaptaSpot_2021-04-12_15-45-52_302-66d332e3-1eea-4129-bfed-0416d1ee6f15.jpg	411	1581	522	1683	Tripanosoma	CSF_Extensión fina
adaptaSpot_2021-04-12_15-45-52_302-66d332e3-1eea-4129-bfed-0416d1ee6f15.jpg	1700	1607	1796	1742	Tripanosoma	CSF_Extensión fina
adaptaSpot_2021-04-12_15-45-52_302-66d332e3-1eea-4129-bfed-0416d1ee6f15.jpg	1165	2737	1256	2826	Tripanosoma	CSF_Extensión fina
adaptaSpot_2021-04-12_15-45-52_302-66d332e3-1eea-4129-bfed-0416d1ee6f15.jpg	2508	2619	2578	2711	Tripanosoma	CSF_Extensión fina
adaptaSpot_2021-04-12_15-53-39_438-b8f64256-c819-44a1-bfaa-620263f7ee89.jpg	1380	2022	1451	2111	Tripanosoma	CSF_Extensión fina
adaptaSpot_2021-04-12_15-54-00_575-79d9842b-2b59-489e-bae8-e134461c3dde.jpg	1485	2637	1574	2740	Tripanosoma	CSF_Extensión fina
adaptaSpot_2021-04-12_15-54-17_456-90b97da0-4ca1-4b86-8144-133bb825b81a.jpg	676	2006	807	2089	Tripanosoma	CSF_Extensión fina
adaptaSpot_2021-04-12_15-54-26_541-59bb3de1-9e64-4d6f-b18e-4adefa700f6d.jpg	1367	2535	1467	2625	Tripanosoma	CSF_Extensión fina
adaptaSpot_2021-04-12_15-54-47_778-273e98e2-84bc-41c1-98fd-2a63b782aabb.jpg	1443	2464	1521	2556	Tripanosoma	CSF_Extensión fina
adaptaSpot_2021-04-12_15-53-45_763-78f3496d-c536-45c3-821c-38577880eb6f.jpg	1610	2437	1732	2540	Tripanosoma	CSF_Extensión fina
adaptaSpot_2021-04-12_15-53-45_763-78f3496d-c536-45c3-821c-38577880eb6f.jpg	1065	1599	1151	1670	Tripanosoma	CSF_Extensión fina
adaptaSpot_2021-04-12_15-53-11_341-630f01cd-134b-4b97-8038-5567b2f415bc.jpg	2045	2239	2148	2324	Tripanosoma	CSF_Extensión fina
adaptaSpot_2021-04-12_15-53-11_341-630f01cd-134b-4b97-8038-5567b2f415bc.jpg	2128	1819	2210	1906	Tripanosoma	CSF_Extensión fina
adaptaSpot_2021-04-12_15-53-01_156-31bb74d1-9724-4ab9-ab2c-937dff89f54d.jpg	1268	2642	1381	2726	Tripanosoma	CSF_Extensión fina
adaptaSpot_2021-04-12_15-53-01_156-31bb74d1-9724-4ab9-ab2c-937dff89f54d.jpg	1646	3108	1730	3180	Tripanosoma	CSF_Extensión fina
adaptaSpot_2021-04-12_15-46-17_768-13404b5a-078c-4eb3-b13d-b7479393771d.jpg	2097	2639	2205	2795	Tripanosoma	CSF_Extensión fina
adaptaSpot_2021-04-12_15-46-17_768-13404b5a-078c-4eb3-b13d-b7479393771d.jpg	2176	2102	2264	2173	Tripanosoma	CSF_Extensión fina
adaptaSpot_2021-04-12_15-46-26_423-d202b4eb-30b1-4d65-8e56-53333aa5d6fe.jpg	1436	2453	1498	2607	Tripanosoma	CSF_Extensión fina
adaptaSpot_2021-04-12_15-46-26_423-d202b4eb-30b1-4d65-8e56-53333aa5d6fe.jpg	1142	2398	1256	2497	Tripanosoma	CSF_Extensión fina
adaptaSpot_2021-04-12_15-46-26_423-d202b4eb-30b1-4d65-8e56-53333aa5d6fe.jpg	1133	2009	1216	2101	Tripanosoma	CSF_Extensión fina
adaptaSpot_2021-04-12_15-46-26_423-d202b4eb-30b1-4d65-8e56-53333aa5d6fe.jpg	340	2728	456	2848	Tripanosoma	CSF_Extensión fina
adaptaSpot_2021-04-12_15-46-37_175-f7d7d3ed-1213-4e44-87cc-f59ce7e7448c.jpg	2197	2810	2294	2935	Tripanosoma	CSF_Extensión fina
adaptaSpot_2021-04-12_15-46-37_175-f7d7d3ed-1213-4e44-87cc-f59ce7e7448c.jpg	1636	2750	1719	2831	Tripanosoma	CSF_Extensión fina
adaptaSpot_2021-04-12_15-46-37_175-f7d7d3ed-1213-4e44-87cc-f59ce7e7448c.jpg	1636	2750	1719	2831	Tripanosoma	CSF_Extensión fina
adaptaSpot_2021-04-12_15-46-37_175-f7d7d3ed-1213-4e44-87cc-f59ce7e7448c.jpg	1404	2607	1468	2740	Tripanosoma	CSF_Extensión fina
adaptaSpot_2021-04-12_15-46-51_189-37652388-f357-4f32-a8b4-cb58d8292549.jpg	1304	2173	1409	2291	Tripanosoma	CSF_Extensión fina
adaptaSpot_2021-04-12_15-46-51_189-37652388-f357-4f32-a8b4-cb58d8292549.jpg	717	1987	804	2077	Tripanosoma	CSF_Extensión fina
adaptaSpot_2021-04-12_15-46-51_189-37652388-f357-4f32-a8b4-cb58d8292549.jpg	946	1987	1073	2073	Tripanosoma	CSF_Extensión fina
adaptaSpot_2021-04-12_15-46-56_114-3fbfc18e-8d34-4e72-9f75-118369355a00.jpg	2337	1255	2454	1343	Tripanosoma	CSF_Extensión fina
adaptaSpot_2021-04-12_15-46-56_114-3fbfc18e-8d34-4e72-9f75-118369355a00.jpg	1015	1146	1094	1236	Tripanosoma	CSF_Extensión fina
adaptaSpot_2021-04-12_15-46-56_114-3fbfc18e-8d34-4e72-9f75-118369355a00.jpg	1069	3367	1188	3456	Tripanosoma	CSF_Extensión fina
adaptaSpot_2021-04-12_15-48-22_730-22797f42-25e9-470c-b55d-c8c5b9bf20db.jpg	1317	2869	1412	2959	Tripanosoma	CSF_Extensión fina
adaptaSpot_2021-04-12_15-48-47_431-9ba87a96-0e4a-414c-8d08-cfaaa0567303.jpg	955	1897	1051	1969	Tripanosoma	CSF_Extensión fina
adaptaSpot_2021-04-12_15-48-47_431-9ba87a96-0e4a-414c-8d08-cfaaa0567303.jpg	926	2404	1007	2485	Tripanosoma	CSF_Extensión fina
adaptaSpot_2021-04-12_15-48-47_431-9ba87a96-0e4a-414c-8d08-cfaaa0567303.jpg	894	1996	982	2074	Tripanosoma	CSF_Extensión fina
adaptaSpot_2021-04-12_15-49-07_402-be7d7fc0-d584-4fff-8ed9-a875ed35e578.jpg	2177	2386	2247	2475	Tripanosoma	CSF_Extensión fina
adaptaSpot_2021-04-12_15-49-07_402-be7d7fc0-d584-4fff-8ed9-a875ed35e578.jpg	877	2272	993	2361	Tripanosoma	CSF_Extensión fina
adaptaSpot_2021-04-12_15-49-24_213-571dfdec-a385-4081-8d91-7b57e80bff32.jpg	1069	2272	1142	2383	Tripanosoma	CSF_Extensión fina
adaptaSpot_2021-04-12_15-50-28_663-9f9afa17-a5c5-48bc-8e9c-076a4b84b968.jpg	1360	2723	1465	2806	Tripanosoma	CSF_Extensión fina
adaptaSpot_2021-04-12_15-50-28_663-9f9afa17-a5c5-48bc-8e9c-076a4b84b968.jpg	2187	1774	2276	1835	Tripanosoma	CSF_Extensión fina
adaptaSpot_2021-04-12_15-50-28_663-9f9afa17-a5c5-48bc-8e9c-076a4b84b968.jpg	2197	1470	2279	1621	Tripanosoma	CSF_Extensión fina
adaptaSpot_2021-04-12_15-50-28_663-9f9afa17-a5c5-48bc-8e9c-076a4b84b968.jpg	756	2310	847	2480	Tripanosoma	CSF_Extensión fina
adaptaSpot_2021-04-12_15-51-41_644-5b56d4c4-3720-4cf3-aa9c-d55942ef1130.jpg	1229	1829	1337	1939	Tripanosoma	CSF_Extensión fina
adaptaSpot_2021-04-12_15-51-41_644-5b56d4c4-3720-4cf3-aa9c-d55942ef1130.jpg	1102	1659	1179	1721	Tripanosoma	CSF_Extensión fina
adaptaSpot_2021-04-12_15-51-41_644-5b56d4c4-3720-4cf3-aa9c-d55942ef1130.jpg	871	1457	971	1569	Tripanosoma	CSF_Extensión fina
adaptaSpot_2021-04-12_15-51-50_459-2e31cabd-c147-4172-8326-6b1098560035.jpg	1286	2285	1396	2344	Tripanosoma	CSF_Extensión fina
adaptaSpot_2021-04-12_15-51-59_145-cdeebbbc-802c-43c0-b9e3-de7ec593cf5d.jpg	909	1772	995	1860	Tripanosoma	CSF_Extensión fina
adaptaSpot_2021-04-12_15-52-31_805-4dd53a22-39da-4c81-a6e2-1b4e5f7eb049.jpg	1308	2359	1419	2431	Tripanosoma	CSF_Extensión fina
adaptaSpot_2021-04-12_15-52-31_805-4dd53a22-39da-4c81-a6e2-1b4e5f7eb049.jpg	1260	3326	1337	3393	Tripanosoma	CSF_Extensión fina
adaptaSpot_2021-04-12_15-52-43_184-724da8d1-7fbc-466b-a973-876d44caa189.jpg	1155	1543	1293	1616	Tripanosoma	CSF_Extensión fina
adaptaSpot_2021-04-12_15-52-52_110-002fde23-6c59-4857-8135-2b0df46410dd.jpg	1485	2336	1556	2408	Tripanosoma	CSF_Extensión fina
adaptaSpot_2021-04-12_15-52-52_110-002fde23-6c59-4857-8135-2b0df46410dd.jpg	2543	2502	2650	2655	Tripanosoma	CSF_Extensión fina
adaptaSpot_2021-04-12_15-49-54_475-ff5acc91-78f2-4d92-bbb8-4603ec0ad5e2.jpg	1896	1762	1975	1854	Tripanosoma	CSF_Extensión fina
adaptaSpot_2021-04-12_15-49-54_475-ff5acc91-78f2-4d92-bbb8-4603ec0ad5e2.jpg	2087	2059	2158	2139	Tripanosoma	CSF_Extensión fina
adaptaSpot_2021-06-22_13-43-23_208-1fefc8b1-e18f-4232-9dc0-5b9fc583aea7.jpg	1412	1966	1543	2051	Tripanosoma	Sangre_Extensión fina
adaptaSpot_2021-06-22_14-34-07_089-ffe7c027-1879-4bd8-98c4-4de1140d0915.jpg	1364	1564	1517	1682	Tripanosoma	Sangre_Extensión fina
adaptaSpot_2021-06-28_10-57-55_971-4bf8cf66-541e-4061-bee8-cee6cce7980b.jpg	1412	2891	1488	3005	Tripanosoma	Sangre_Extensión fina
adaptaSpot_2021-04-09_09-54-44_377-3f4fb60a-eea1-4751-95cc-0de6e680162d.jpg	1217	2006	1305	2077	Tripanosoma	Sangre_Extensión fina
adaptaSpot_2021-04-09_09-54-44_377-3f4fb60a-eea1-4751-95cc-0de6e680162d.jpg	1043	1161	1117	1247	Tripanosoma	Sangre_Extensión fina
adaptaSpot_2021-04-09_10-05-06_478-fedb63df-3dd9-4859-bbb2-fa5dcbe9324a.jpg	1384	2790	1468	2865	Tripanosoma	Sangre_Extensión fina
adaptaSpot_2021-04-09_10-07-16_893-98e06823-48b4-4469-92ee-e6b3bb75ac18.jpg	1262	1835	1355	1967	Tripanosoma	Sangre_Extensión fina
adaptaSpot_2021-04-09_10-06-16_343-58b5a876-7893-4e55-89a6-80570858babb.jpg	1079	1791	1177	1911	Tripanosoma	Sangre_Extensión fina
adaptaSpot_2021-04-09_10-06-03_129-54b72105-a69e-43df-8ccd-ab08fbd75283.jpg	1526	1936	1643	2055	Tripanosoma	Sangre_Extensión fina
adaptaSpot_2021-04-09_10-05-20_054-3e52299d-7b76-4f80-acf1-f89023e6eb44.jpg	1748	2161	1815	2223	Tripanosoma	Sangre_Extensión fina
adaptaSpot_2021-04-09_09-58-10_165-c2c3a4e0-6c6a-45c2-a40c-a04251269e8b.jpg	1430	2382	1505	2447	Tripanosoma	Sangre_Extensión fina
adaptaSpot_2021-04-09_10-04-22_032-f5192041-d7d3-4f53-a9c7-0a4f23025263.jpg	1644	1857	1724	1927	Tripanosoma	Sangre_Extensión fina
adaptaSpot_2021-04-09_09-57-06_385-7ccec1a7-baf4-4981-a3c4-cbbb43959857.jpg	1367	1746	1436	1827	Tripanosoma	Sangre_Extensión fina
adaptaSpot_2021-04-09_09-56-51_572-137c37af-e6e4-4bca-8b38-8a07565be946.jpg	1245	1824	1349	1907	Tripanosoma	Sangre_Extensión fina
adaptaSpot_2021-04-09_09-56-19_615-1be03bba-c052-4a16-a7ef-a9671a1d27b8.jpg	1392	2106	1482	2188	Tripanosoma	Sangre_Extensión fina
adaptaSpot_2021-04-09_09-55-46_960-28005f95-829c-492c-b940-3f364f85f787.jpg	1496	2034	1579	2118	Tripanosoma	Sangre_Extensión fina
adaptaSpot_2021-04-09_10-13-54_271-e2833eee-74b8-4c85-8407-454a50e4a978.jpg	519	1826	653	1943	Tripanosoma	Sangre_Extensión fina
adaptaSpot_2021-04-09_10-13-54_271-e2833eee-74b8-4c85-8407-454a50e4a978.jpg	1583	2987	1692	3074	Tripanosoma	Sangre_Extensión fina
adaptaSpot_2021-04-09_09-55-22_961-ebb32d81-7b38-4e26-9383-e1697858e417.jpg	1145	2458	1265	2568	Tripanosoma	Sangre_Extensión fina
adaptaSpot_2021-04-09_10-10-51_960-73da3fec-9d02-4f8e-9889-91ed237411e5.jpg	1449	1875	1551	1950	Tripanosoma	Sangre_Extensión fina
adaptaSpot_2021-04-09_10-29-52_952-6ebd327c-2c7e-4785-a3c0-7332371d5a77.jpg	1430	2221	1515	2288	Tripanosoma	Sangre_Extensión fina
adaptaSpot_2021-04-09_10-14-37_973-45de1f95-aa2f-4fb9-98e9-7437eac65a61.jpg	1386	2214	1472	2369	Tripanosoma	Sangre_Extensión fina
adaptaSpot_2021-04-09_10-15-05_069-8f7adc43-2aae-479f-944b-39ea528ea83d.jpg	2415	2418	2515	2495	Tripanosoma	Sangre_Extensión fina
adaptaSpot_2021-04-09_10-15-05_069-8f7adc43-2aae-479f-944b-39ea528ea83d.jpg	1004	1094	1098	1260	Tripanosoma	Sangre_Extensión fina
adaptaSpot_2021-04-09_10-19-56_838-94cb65ca-e98d-4dcb-bbf3-8fd0b17440a2.jpg	1438	2252	1557	2326	Tripanosoma	Sangre_Extensión fina
adaptaSpot_2021-04-09_10-22-14_150-33346a84-7b5c-4da5-ad54-8ca42d81b0f3.jpg	1701	1139	1799	1235	Tripanosoma	Sangre_Extensión fina
adaptaSpot_2021-04-09_10-26-53_160-88b33824-a9cd-464e-8fc4-f3b53ca74c03.jpg	1267	1991	1358	2075	Tripanosoma	Sangre_Extensión fina
adaptaSpot_2021-04-09_11-26-28_206-e4166762-e72e-4b93-9096-4c6aaebe493b.jpg	1247	2556	1322	2640	Tripanosoma	Sangre_Extensión fina
adaptaSpot_2021-04-09_11-26-59_549-63a93149-9bc3-41c8-b059-d2de3cd608ba.jpg	1262	1475	1338	1533	Tripanosoma	Sangre_Extensión fina
adaptaSpot_2021-04-09_11-28-02_104-66224af6-34a5-4eb8-a14c-ec56dcbfa265.jpg	1365	1054	1443	1187	Tripanosoma	Sangre_Extensión fina
adaptaSpot_2021-04-09_11-28-02_104-66224af6-34a5-4eb8-a14c-ec56dcbfa265.jpg	1643	3099	1711	3186	Tripanosoma	Sangre_Extensión fina
adaptaSpot_2021-04-09_11-28-45_908-7cd5afa9-3803-4997-91ea-88142f111c51.jpg	1419	2266	1497	2338	Tripanosoma	Sangre_Extensión fina
adaptaSpot_2021-04-09_11-29-07_143-32742ddb-33c2-4153-99e9-f1ddc6ef6930.jpg	1625	1589	1736	1662	Tripanosoma	Sangre_Extensión fina
adaptaSpot_2021-04-09_11-30-15_682-87e50a54-0d6a-4fc7-ace5-8b14b508f9ff.jpg	1741	3101	1826	3187	Tripanosoma	Sangre_Extensión fina
adaptaSpot_2021-04-09_11-30-15_682-87e50a54-0d6a-4fc7-ace5-8b14b508f9ff.jpg	1175	1119	1268	1215	Tripanosoma	Sangre_Extensión fina
adaptaSpot_2021-04-09_11-30-15_682-87e50a54-0d6a-4fc7-ace5-8b14b508f9ff.jpg	518	1943	604	2062	Tripanosoma	Sangre_Extensión fina
adaptaSpot_2021-04-09_11-39-20_702-d3c4eb1f-3f2f-4951-b45b-75d4cb0a1f5b.jpg	1358	1644	1430	1706	Tripanosoma	Sangre_Extensión fina
adaptaSpot_2021-04-09_09-50-41_054-8fefaed2-8060-4be6-bc7a-2fac36bfe1fa.jpg	1716	1645	1791	1713	Tripanosoma	Sangre_Extensión fina
adaptaSpot_2021-04-09_11-41-46_402-97fcb4d9-8409-4643-9a49-fc2ae850666b.jpg	1559	2386	1642	2481	Tripanosoma	Sangre_Extensión fina
adaptaSpot_2021-04-09_09-52-33_468-c5d21ddd-81e5-46af-83c1-4f9f93e3d28d.jpg	1124	2312	1234	2416	Tripanosoma	Sangre_Extensión fina
adaptaSpot_2021-04-09_09-48-37_560-120982a7-0183-4cec-995a-a08ac918dea1.jpg	1643	2206	1733	2337	Tripanosoma	Sangre_Extensión fina
adaptaSpot_2021-04-09_11-42-33_740-e2b620f9-d980-41d9-ad9f-6767e86961c6.jpg	1422	2148	1554	2236	Tripanosoma	Sangre_Extensión fina
adaptaSpot_2021-04-09_09-35-30_976-3891e6f1-35f0-4a41-bc32-a91aa2429d50.jpg	1644	2046	1723	2125	Tripanosoma	Sangre_Extensión fina
adaptaSpot_2021-04-09_09-29-42_375-a8bb9284-d060-42a4-9a9a-e186ff16d3b4.jpg	1659	2157	1736	2233	Tripanosoma	Sangre_Extensión fina
adaptaSpot_2021-04-09_09-32-16_279-7ff76c4a-bc0e-4e83-be57-d7fb2ce818a2.jpg	1619	2203	1718	2309	Tripanosoma	Sangre_Extensión fina
adaptaSpot_2021-04-09_09-32-24_763-1a3bd07b-d255-4b0d-80d3-aee897ebea62.jpg	1617	838	1716	940	Tripanosoma	Sangre_Extensión fina
adaptaSpot_2021-04-09_09-32-57_684-775b4a80-0d01-4991-a3b3-e81e2f6433a2.jpg	1331	2062	1402	2211	Tripanosoma	Sangre_Extensión fina
adaptaSpot_2021-04-09_11-42-08_606-0e5f751e-ff5b-47b9-bc56-b9e978e7ab61.jpg	1376	1687	1457	1761	Tripanosoma	Sangre_Extensión fina
adaptaSpot_2021-04-09_11-44-29_684-aa0eebb8-05ce-475d-b920-84178ffc9c9d.jpg	1553	2146	1681	2232	Tripanosoma	Sangre_Extensión fina
adaptaSpot_2021-04-09_11-45-03_935-2e94faa3-ef46-4b0a-b3fe-394f3a5da7d1.jpg	1523	1692	1613	1761	Tripanosoma	Sangre_Extensión fina
adaptaSpot_2021-04-09_11-56-37_007-a402a48e-6bea-438f-afac-e0addb73450e.jpg	1355	2160	1421	2232	Tripanosoma	Sangre_Extensión fina
adaptaSpot_2021-04-09_11-54-49_120-2069429e-74ec-4c7e-a09d-8ba5e5c07e17.jpg	2068	1883	2154	1958	Tripanosoma	Sangre_Extensión fina
adaptaSpot_2021-04-09_11-52-15_765-1bc5e34f-8ce8-4be1-9562-8bca40898c72.jpg	1642	2031	1730	2106	Tripanosoma	Sangre_Extensión fina
adaptaSpot_2021-04-09_11-51-38_379-da470eea-857f-4aab-b254-3b6d072e834d.jpg	1247	1614	1312	1676	Tripanosoma	Sangre_Extensión fina
adaptaSpot_2021-04-09_11-51-20_005-e6f4c3de-bc66-4b82-b7b0-e537c3ecd8fe.jpg	1633	2424	1716	2503	Tripanosoma	Sangre_Extensión fina
adaptaSpot_2021-04-09_11-50-19_454-d70346d1-389f-4867-bfb4-c05845d6982a.jpg	1728	2327	1814	2411	Tripanosoma	Sangre_Extensión fina
adaptaSpot_2021-04-09_11-50-09_005-00c16cdf-0a44-4f4d-b4eb-390856cde775.jpg	1553	1602	1621	1688	Tripanosoma	Sangre_Extensión fina
adaptaSpot_2021-04-09_11-49-52_929-d5f747cc-bf42-4ecd-aa63-a567d8fe5537.jpg	1678	1985	1750	2053	Tripanosoma	Sangre_Extensión fina
adaptaSpot_2021-04-09_11-48-06_776-eaf86cde-f9d8-4dc8-bedc-3781a8f075ef.jpg	1599	2058	1694	2134	Tripanosoma	Sangre_Extensión fina
adaptaSpot_2021-04-09_11-46-06_435-01260687-9cbc-4bff-aa3d-32013ded17ca.jpg	1405	1650	1468	1721	Tripanosoma	Sangre_Extensión fina
adaptaSpot_2021-04-09_11-45-27_827-3c63dfaf-a9ad-4e80-89cd-9a741a542430.jpg	989	2384	1094	2483	Tripanosoma	Sangre_Extensión fina
adaptaSpot_2021-04-06_11-07-31_870-b41c9523-9986-4f88-86ab-ca6422dd4a22.jpg	1401	1942	1515	2052	Tripanosoma	Sangre_Extensión fina
adaptaSpot_2021-04-06_10-54-54_953-82c35e57-9cfe-4d2c-875e-051254faca17.jpg	1227	1946	1286	2034	Tripanosoma	Sangre_Extensión fina
adaptaSpot_2021-04-06_10-26-55_953-7d863660-ebee-4a07-9c63-ba5eb47b0a1b.jpg	1424	2028	1498	2086	Tripanosoma	Sangre_Extensión fina
adaptaSpot_2021-07-07_12-57-19_026-c9acc5fc-cfac-475c-af7f-a6afcac3ef8e.jpg	1415	1877	1484	1917	Tripanosoma	Sangre_Gota gruesa
adaptaSpot_2021-07-05_13-49-39_500-c3797dfc-0ba5-442c-9037-81f105ad4020.jpg	1669	1897	1769	1966	Tripanosoma	Sangre_Gota gruesa
adaptaSpot_2021-07-05_13-45-23_893-5ac36c60-11f0-4374-89b1-2518e5068fb7.jpg	1486	2228	1568	2286	Tripanosoma	Sangre_Gota gruesa
adaptaSpot_2021-07-05_13-26-38_244-3103aa44-89f6-479c-a6f2-85dcb3129b69.jpg	1491	1869	1552	1927	Tripanosoma	Sangre_Gota gruesa
adaptaSpot_2021-06-30_08-43-34_403-c8250730-4cfc-4325-8e76-38b62dc7f42b.jpg	1147	2032	1238	2096	Tripanosoma	Sangre_Gota gruesa
adaptaSpot_2021-07-02_13-42-05_826-c383ee92-6c5d-40ef-a2d1-75cd7e7d59b0.jpg	1621	2220	1694	2288	Tripanosoma	Sangre_Gota gruesa
adaptaSpot_2021-07-02_13-47-03_166-03ac6f94-70f4-4d20-9592-75d913ddb864.jpg	1246	1953	1326	2010	Tripanosoma	Sangre_Gota gruesa
adaptaSpot_2021-06-30_08-37-09_768-1ef177cd-4d6d-497d-863f-5f7e9aa08bbf.jpg	1404	1515	1489	1583	Tripanosoma	Sangre_Gota gruesa
adaptaSpot_2021-04-08_13-10-09_651-78589222-80c9-47bf-ab0a-5f57315bec5c.jpg	1526	1715	1636	1805	Tripanosoma	Sangre_Gota gruesa
adaptaSpot_2021-04-08_13-29-07_087-85ca6250-c882-4046-ad64-3e71db0fc860.jpg	1468	1748	1550	1836	Tripanosoma	Sangre_Gota gruesa
adaptaSpot_2021-04-08_13-31-23_221-fe4aa3ef-d8d5-4263-b4df-c255aa536773.jpg	1696	1833	1777	1933	Tripanosoma	Sangre_Gota gruesa
adaptaSpot_2021-04-08_13-33-15_905-0648c744-3876-4823-bc65-f48846c783ed.jpg	1407	1785	1524	1876	Tripanosoma	Sangre_Gota gruesa
adaptaSpot_2021-04-08_13-35-56_896-b1d258da-c07f-43a4-9ba6-468c8441afca.jpg	1461	1646	1561	1737	Tripanosoma	Sangre_Gota gruesa
adaptaSpot_2021-04-08_13-38-46_949-7b5742f7-64d5-4033-b7f2-0f0baa00487a.jpg	1397	2095	1478	2177	Tripanosoma	Sangre_Gota gruesa
field0694-813026e8-850c-4652-acb1-2bb2860a4256.jpg	1611	508	1788	615	Tripanosoma
field0694-813026e8-850c-4652-acb1-2bb2860a4256.jpg	2557	333	2660	433	Tripanosoma
field0687-5f115672-77b6-47b8-beee-dab830df4e6c.jpg	1508	659	1643	785	Tripanosoma
field0687-5f115672-77b6-47b8-beee-dab830df4e6c.jpg	976	1550	1093	1650	Tripanosoma
field0687-5f115672-77b6-47b8-beee-dab830df4e6c.jpg	2044	1767	2186	1923	Tripanosoma
field0687-5f115672-77b6-47b8-beee-dab830df4e6c.jpg	2289	802	2406	974	Tripanosoma
field0687-5f115672-77b6-47b8-beee-dab830df4e6c.jpg	2751	871	2862	1002	Tripanosoma
field0687-5f115672-77b6-47b8-beee-dab830df4e6c.jpg	1590	146	1685	256	Tripanosoma
field0697-9eb0b582-cbf0-4e91-94bc-67943f164223.jpg	1522	396	1571	473	Tripanosoma
field0686-a156565b-4550-4b5b-b4cb-5ac7cf5c869d.jpg	1823	1324	1907	1464	Tripanosoma
field0686-a156565b-4550-4b5b-b4cb-5ac7cf5c869d.jpg	1205	1408	1335	1517	Tripanosoma
field0686-a156565b-4550-4b5b-b4cb-5ac7cf5c869d.jpg	1494	501	1585	694	Tripanosoma
field0686-a156565b-4550-4b5b-b4cb-5ac7cf5c869d.jpg	901	404	1004	504	Tripanosoma
field0686-a156565b-4550-4b5b-b4cb-5ac7cf5c869d.jpg	2228	235	2329	352	Tripanosoma
field0686-a156565b-4550-4b5b-b4cb-5ac7cf5c869d.jpg	1844	727	1949	825	Tripanosoma
field0686-a156565b-4550-4b5b-b4cb-5ac7cf5c869d.jpg	1508	1935	1634	2102	Tripanosoma
field0686-a156565b-4550-4b5b-b4cb-5ac7cf5c869d.jpg	2648	561	2737	760	Tripanosoma
field0699-d051dc0f-574e-4d85-bfb5-201b7caad076.jpg	1501	463	1606	596	Tripanosoma
field0699-d051dc0f-574e-4d85-bfb5-201b7caad076.jpg	1196	1743	1293	1886	Tripanosoma
field0699-d051dc0f-574e-4d85-bfb5-201b7caad076.jpg	1422	509	1548	590	Tripanosoma
field0699-d051dc0f-574e-4d85-bfb5-201b7caad076.jpg	2000	678	2121	769	Tripanosoma
field0699-d051dc0f-574e-4d85-bfb5-201b7caad076.jpg	757	1321	813	1398	Tripanosoma
field0680-6c6165b0-9174-4da5-b734-35eadcde573c.jpg	2675	1481	2909	1625	Tripanosoma
field0680-6c6165b0-9174-4da5-b734-35eadcde573c.jpg	1849	2850	1978	3008	Tripanosoma
field0680-6c6165b0-9174-4da5-b734-35eadcde573c.jpg	2313	780	2448	931	Tripanosoma
field0680-6c6165b0-9174-4da5-b734-35eadcde573c.jpg	2702	1188	2866	1385	Tripanosoma
field0680-6c6165b0-9174-4da5-b734-35eadcde573c.jpg	2554	184	2682	329	Tripanosoma
field0680-6c6165b0-9174-4da5-b734-35eadcde573c.jpg	3735	1405	3880	1530	Tripanosoma
field0680-6c6165b0-9174-4da5-b734-35eadcde573c.jpg	1467	2218	1625	2343	Tripanosoma
field0680-6c6165b0-9174-4da5-b734-35eadcde573c.jpg	2866	236	3008	477	Tripanosoma
field0680-6c6165b0-9174-4da5-b734-35eadcde573c.jpg	1016	1075	1202	1267	Tripanosoma
field0680-6c6165b0-9174-4da5-b734-35eadcde573c.jpg	1134	1075	1374	1201	Tripanosoma
field0680-6c6165b0-9174-4da5-b734-35eadcde573c.jpg	2593	1948	2715	2149	Tripanosoma
field0688-d460a9a2-269e-4a3a-9fa0-7a8a6b8465ed.jpg	2827	1073	3028	1209	Tripanosoma
field0688-d460a9a2-269e-4a3a-9fa0-7a8a6b8465ed.jpg	3726	1095	3946	1403	Tripanosoma
field0688-d460a9a2-269e-4a3a-9fa0-7a8a6b8465ed.jpg	3750	1407	4122	1547	Tripanosoma
field0688-d460a9a2-269e-4a3a-9fa0-7a8a6b8465ed.jpg	2685	1082	2830	1250	Tripanosoma
field0688-d460a9a2-269e-4a3a-9fa0-7a8a6b8465ed.jpg	2837	1790	2972	1984	Tripanosoma
field0688-d460a9a2-269e-4a3a-9fa0-7a8a6b8465ed.jpg	2109	105	2359	250	Tripanosoma
field0688-d460a9a2-269e-4a3a-9fa0-7a8a6b8465ed.jpg	2514	365	2659	533	Tripanosoma
field0688-d460a9a2-269e-4a3a-9fa0-7a8a6b8465ed.jpg	2777	302	2909	569	Tripanosoma
field0683-667e2a5d-e16a-4ea4-8c89-a78878dac39c.jpg	2972	1708	3074	1836	Tripanosoma
field0683-667e2a5d-e16a-4ea4-8c89-a78878dac39c.jpg	2343	697	2481	905	Tripanosoma
field0683-667e2a5d-e16a-4ea4-8c89-a78878dac39c.jpg	1688	549	1859	681	Tripanosoma
field0626-489c1653-a7cd-4216-b57e-24d5f01ea9fe.jpg	2741	1737	2919	1882	Tripanosoma
field0626-489c1653-a7cd-4216-b57e-24d5f01ea9fe.jpg	1945	997	2139	1161	Tripanosoma
field0626-489c1653-a7cd-4216-b57e-24d5f01ea9fe.jpg	2847	2359	3018	2554	Tripanosoma
field0626-489c1653-a7cd-4216-b57e-24d5f01ea9fe.jpg	1928	2863	2183	3080	Tripanosoma
field0626-489c1653-a7cd-4216-b57e-24d5f01ea9fe.jpg	2425	1033	2554	1211	Tripanosoma
field0635-2b5ff398-988b-47f0-be03-5123ec73aa84.jpg	1419	23	1548	111	Tripanosoma
field0635-2b5ff398-988b-47f0-be03-5123ec73aa84.jpg	1662	613	1764	722	Tripanosoma
field0635-2b5ff398-988b-47f0-be03-5123ec73aa84.jpg	1790	1109	1951	1196	Tripanosoma
field0635-2b5ff398-988b-47f0-be03-5123ec73aa84.jpg	2228	1032	2401	1130	Tripanosoma
field0635-2b5ff398-988b-47f0-be03-5123ec73aa84.jpg	1314	988	1417	1079	Tripanosoma
field0627-ce9ae725-b692-4beb-86cf-43ee6a5d3d18.jpg	2567	497	2751	638	Tripanosoma
field0627-ce9ae725-b692-4beb-86cf-43ee6a5d3d18.jpg	2435	1329	2603	1467	Tripanosoma
field0627-ce9ae725-b692-4beb-86cf-43ee6a5d3d18.jpg	3174	2555	3304	2685	Tripanosoma
field0627-ce9ae725-b692-4beb-86cf-43ee6a5d3d18.jpg	1392	2162	1622	2317	Tripanosoma
field0624-e2c7a5bf-5c09-4144-8b2a-73726c5c70fb.jpg	1899	2144	2254	2230	Tripanosoma
field0624-e2c7a5bf-5c09-4144-8b2a-73726c5c70fb.jpg	2134	628	2307	783	Tripanosoma
field0624-e2c7a5bf-5c09-4144-8b2a-73726c5c70fb.jpg	2919	2146	3051	2307	Tripanosoma
field0620-64b65387-83e5-4579-9645-a973bea0af24.jpg	1899	1695	2053	1882	Tripanosoma
field0620-64b65387-83e5-4579-9645-a973bea0af24.jpg	1597	2468	1765	2560	Tripanosoma
field0620-64b65387-83e5-4579-9645-a973bea0af24.jpg	2560	1086	2735	1250	Tripanosoma
field0614-865c69dc-6aac-4e48-bec9-f05d10b69933.jpg	2754	1402	2916	1527	Tripanosoma
field0614-865c69dc-6aac-4e48-bec9-f05d10b69933.jpg	1619	612	1800	763	Tripanosoma
field0614-865c69dc-6aac-4e48-bec9-f05d10b69933.jpg	3505	1171	3709	1408	Tripanosoma
field0614-865c69dc-6aac-4e48-bec9-f05d10b69933.jpg	2491	42	2639	197	Tripanosoma
field0614-865c69dc-6aac-4e48-bec9-f05d10b69933.jpg	2702	1010	2824	1221	Tripanosoma
field0614-865c69dc-6aac-4e48-bec9-f05d10b69933.jpg	2333	1247	2485	1415	Tripanosoma
field0617-9ef48c10-3884-4bf1-b154-6b2b4ef625a1.jpg	3627	2201	3791	2373	Tripanosoma
field0617-9ef48c10-3884-4bf1-b154-6b2b4ef625a1.jpg	1810	421	2014	727	Tripanosoma
field0617-9ef48c10-3884-4bf1-b154-6b2b4ef625a1.jpg	2050	1313	2182	1556	Tripanosoma
field0617-9ef48c10-3884-4bf1-b154-6b2b4ef625a1.jpg	2271	1642	2531	1810	Tripanosoma
field0617-9ef48c10-3884-4bf1-b154-6b2b4ef625a1.jpg	2234	2455	2478	2675	Tripanosoma
field0617-9ef48c10-3884-4bf1-b154-6b2b4ef625a1.jpg	2438	875	2540	1092	Tripanosoma
field0617-9ef48c10-3884-4bf1-b154-6b2b4ef625a1.jpg	965	1955	1101	2155	Tripanosoma
field0613-b6377778-4f62-40f2-bb63-bfe957aab0e7.jpg	1515	617	1645	713	Tripanosoma
field0613-b6377778-4f62-40f2-bb63-bfe957aab0e7.jpg	2380	868	2456	968	Tripanosoma
field0613-b6377778-4f62-40f2-bb63-bfe957aab0e7.jpg	1466	809	1566	923	Tripanosoma
field0613-b6377778-4f62-40f2-bb63-bfe957aab0e7.jpg	2457	587	2550	757	Tripanosoma
field0613-b6377778-4f62-40f2-bb63-bfe957aab0e7.jpg	1375	1895	1524	1998	Tripanosoma
field0613-b6377778-4f62-40f2-bb63-bfe957aab0e7.jpg	1550	734	1645	874	Tripanosoma
field0613-b6377778-4f62-40f2-bb63-bfe957aab0e7.jpg	2147	1487	2268	1613	Tripanosoma
field0613-b6377778-4f62-40f2-bb63-bfe957aab0e7.jpg	1673	83	1783	188	Tripanosoma
field0613-b6377778-4f62-40f2-bb63-bfe957aab0e7.jpg	2186	974	2296	1144	Tripanosoma
field0613-b6377778-4f62-40f2-bb63-bfe957aab0e7.jpg	1587	1345	1704	1464	Tripanosoma
field0613-b6377778-4f62-40f2-bb63-bfe957aab0e7.jpg	2324	904	2436	1081	Tripanosoma
field0609-257d96c2-9860-45fc-9634-0af5fed2d609.jpg	1161	1823	1258	1897	Tripanosoma
field0609-257d96c2-9860-45fc-9634-0af5fed2d609.jpg	1310	1114	1394	1221	Tripanosoma
field0605-c0c787b1-9c67-40f5-bf7b-daa716ed8821.jpg	1564	1555	1634	1629	Tripanosoma
field0605-c0c787b1-9c67-40f5-bf7b-daa716ed8821.jpg	1240	1277	1368	1356	Tripanosoma
field0611-e74f398d-845a-4ac1-8bf8-54375de46eaa.jpg	2248	1897	2327	2051	Tripanosoma
field0611-e74f398d-845a-4ac1-8bf8-54375de46eaa.jpg	1823	1100	2058	1193	Tripanosoma
field0611-e74f398d-845a-4ac1-8bf8-54375de46eaa.jpg	1170	494	1298	645	Tripanosoma
field0611-e74f398d-845a-4ac1-8bf8-54375de46eaa.jpg	1307	1529	1417	1683	Tripanosoma
field0611-e74f398d-845a-4ac1-8bf8-54375de46eaa.jpg	2650	1116	2746	1258	Tripanosoma
field0607-6b905ee6-ab41-46ca-a4cb-c1de8a1f261b.jpg	1783	571	1888	676	Tripanosoma
field0607-6b905ee6-ab41-46ca-a4cb-c1de8a1f261b.jpg	1077	1513	1193	1625	Tripanosoma
field0607-6b905ee6-ab41-46ca-a4cb-c1de8a1f261b.jpg	2170	1235	2266	1342	Tripanosoma
field0607-6b905ee6-ab41-46ca-a4cb-c1de8a1f261b.jpg	1335	256	1506	438	Tripanosoma
field0607-6b905ee6-ab41-46ca-a4cb-c1de8a1f261b.jpg	1788	741	1911	841	Tripanosoma
field0602-4ca6ed06-3e98-4b56-b80d-f74a80f0fe59.jpg	2811	743	2881	846	Tripanosoma
field0602-4ca6ed06-3e98-4b56-b80d-f74a80f0fe59.jpg	1669	1284	1767	1422	Tripanosoma
field0602-4ca6ed06-3e98-4b56-b80d-f74a80f0fe59.jpg	2277	88	2417	219	Tripanosoma
field0602-4ca6ed06-3e98-4b56-b80d-f74a80f0fe59.jpg	2371	706	2461	818	Tripanosoma
field0602-4ca6ed06-3e98-4b56-b80d-f74a80f0fe59.jpg	1736	645	1844	760	Tripanosoma
field0602-4ca6ed06-3e98-4b56-b80d-f74a80f0fe59.jpg	2091	1025	2226	1126	Tripanosoma
field0602-4ca6ed06-3e98-4b56-b80d-f74a80f0fe59.jpg	1697	1769	1848	1881	Tripanosoma
field0701-ffa201cf-a25e-4602-8408-d0be4b12de57.jpg	3785	1066	3926	1207	Tripanosoma
field0701-ffa201cf-a25e-4602-8408-d0be4b12de57.jpg	3301	355	3456	516	Tripanosoma
field0701-ffa201cf-a25e-4602-8408-d0be4b12de57.jpg	3508	1537	3666	1813	Tripanosoma
field0701-ffa201cf-a25e-4602-8408-d0be4b12de57.jpg	3541	2152	3676	2310	Tripanosoma
field0701-ffa201cf-a25e-4602-8408-d0be4b12de57.jpg	1158	724	1290	816	Tripanosoma
field0701-ffa201cf-a25e-4602-8408-d0be4b12de57.jpg	2248	1339	2382	1510	Tripanosoma
field0701-ffa201cf-a25e-4602-8408-d0be4b12de57.jpg	2004	2781	2126	2939	Tripanosoma
field0701-ffa201cf-a25e-4602-8408-d0be4b12de57.jpg	2754	1734	2919	1879	Tripanosoma
field0704-dac599b4-6f1b-4743-a799-8a767b5c9a4c.jpg	820	1081	909	1214	Tripanosoma
field0704-dac599b4-6f1b-4743-a799-8a767b5c9a4c.jpg	1907	347	2063	459	Tripanosoma
field0704-dac599b4-6f1b-4743-a799-8a767b5c9a4c.jpg	883	1578	988	1666	Tripanosoma
field0704-dac599b4-6f1b-4743-a799-8a767b5c9a4c.jpg	2053	701	2191	822	Tripanosoma
field0704-dac599b4-6f1b-4743-a799-8a767b5c9a4c.jpg	1911	930	2033	1035	Tripanosoma
field0704-dac599b4-6f1b-4743-a799-8a767b5c9a4c.jpg	1826	638	1905	802	Tripanosoma
field0704-dac599b4-6f1b-4743-a799-8a767b5c9a4c.jpg	1813	1431	1909	1566	Tripanosoma
field0704-dac599b4-6f1b-4743-a799-8a767b5c9a4c.jpg	2403	1466	2489	1620	Tripanosoma
field0703-f3913135-a131-4105-97d9-e6767f606c68.jpg	1198	254	1314	419	Tripanosoma
field0703-f3913135-a131-4105-97d9-e6767f606c68.jpg	2471	1156	2627	1296	Tripanosoma
field0703-f3913135-a131-4105-97d9-e6767f606c68.jpg	2655	442	2762	543	Tripanosoma
field0703-f3913135-a131-4105-97d9-e6767f606c68.jpg	1375	1713	1461	1818	Tripanosoma
field0700-588dd11f-d580-411e-985b-03ae3778bcc0.jpg	2795	1028	2960	1126	Tripanosoma
field0700-588dd11f-d580-411e-985b-03ae3778bcc0.jpg	1147	1531	1226	1629	Tripanosoma
field0700-588dd11f-d580-411e-985b-03ae3778bcc0.jpg	1601	1823	1746	1930	Tripanosoma
field0700-588dd11f-d580-411e-985b-03ae3778bcc0.jpg	2051	885	2175	965	Tripanosoma
field0700-588dd11f-d580-411e-985b-03ae3778bcc0.jpg	1583	102	1687	263	Tripanosoma
field0702-8e2dce87-5f15-4985-a454-ec28578508ad.jpg	865	513	949	611	Tripanosoma
field0702-8e2dce87-5f15-4985-a454-ec28578508ad.jpg	1757	2180	1937	2254	Tripanosoma
field0702-8e2dce87-5f15-4985-a454-ec28578508ad.jpg	786	1613	867	1711	Tripanosoma
field0702-8e2dce87-5f15-4985-a454-ec28578508ad.jpg	2029	2004	2126	2144	Tripanosoma
field0702-8e2dce87-5f15-4985-a454-ec28578508ad.jpg	1030	1002	1116	1100	Tripanosoma
field0702-8e2dce87-5f15-4985-a454-ec28578508ad.jpg	1426	732	1562	799	Tripanosoma
field0702-8e2dce87-5f15-4985-a454-ec28578508ad.jpg	2014	461	2100	592	Tripanosoma
field0702-8e2dce87-5f15-4985-a454-ec28578508ad.jpg	1613	561	1734	643	Tripanosoma
field0702-8e2dce87-5f15-4985-a454-ec28578508ad.jpg	2326	1573	2392	1669	Tripanosoma
field0702-8e2dce87-5f15-4985-a454-ec28578508ad.jpg	1011	753	1130	878	Tripanosoma
field0702-8e2dce87-5f15-4985-a454-ec28578508ad.jpg	1501	1531	1608	1618	Tripanosoma
field0691-3bd33c41-1774-4361-97d6-a70da0691f4d.jpg	1426	2196	1738	2368	Tripanosoma
field0691-3bd33c41-1774-4361-97d6-a70da0691f4d.jpg	2777	250	2899	352	Tripanosoma
field0691-3bd33c41-1774-4361-97d6-a70da0691f4d.jpg	2705	2103	2837	2264	Tripanosoma
field0695-ff147df7-79be-4e41-b3a8-de15664ed14b.jpg	1664	846	1813	1011	Tripanosoma
field0685-b9bfe166-f0ac-4358-b7d2-22216bfb11af.jpg	1529	1333	1632	1466	Tripanosoma
field0685-b9bfe166-f0ac-4358-b7d2-22216bfb11af.jpg	2009	233	2130	338	Tripanosoma
field0685-b9bfe166-f0ac-4358-b7d2-22216bfb11af.jpg	2158	1130	2273	1237	Tripanosoma
field0685-b9bfe166-f0ac-4358-b7d2-22216bfb11af.jpg	1436	671	1529	811	Tripanosoma
field0685-b9bfe166-f0ac-4358-b7d2-22216bfb11af.jpg	1734	706	1911	834	Tripanosoma
field0685-b9bfe166-f0ac-4358-b7d2-22216bfb11af.jpg	2340	650	2417	736	Tripanosoma
field0681-c88c4f6a-48b3-4f66-b4af-62e0e5d0e70d.jpg	1303	806	1440	930	Tripanosoma
field0681-c88c4f6a-48b3-4f66-b4af-62e0e5d0e70d.jpg	951	627	1058	694	Tripanosoma
field0681-c88c4f6a-48b3-4f66-b4af-62e0e5d0e70d.jpg	1492	1550	1559	1645	Tripanosoma
field0681-c88c4f6a-48b3-4f66-b4af-62e0e5d0e70d.jpg	2366	809	2471	972	Tripanosoma
field0681-c88c4f6a-48b3-4f66-b4af-62e0e5d0e70d.jpg	1382	1226	1487	1319	Tripanosoma
field0681-c88c4f6a-48b3-4f66-b4af-62e0e5d0e70d.jpg	955	1501	1053	1611	Tripanosoma
field0696-fa4d1014-3053-4297-bd07-87aa9b7dff5f.jpg	3330	1198	3449	1464	Tripanosoma
field0696-fa4d1014-3053-4297-bd07-87aa9b7dff5f.jpg	1830	1418	2020	1665	Tripanosoma
field0698-c2644c53-c270-4d17-97ca-3a537e562b2b.jpg	3311	2294	3449	2435	Tripanosoma
field0698-c2644c53-c270-4d17-97ca-3a537e562b2b.jpg	3429	901	3561	1128	Tripanosoma
field0698-c2644c53-c270-4d17-97ca-3a537e562b2b.jpg	2030	1602	2363	1728	Tripanosoma
field0698-c2644c53-c270-4d17-97ca-3a537e562b2b.jpg	927	1857	1051	1979	Tripanosoma
field0689-7b8c28d7-86f6-40a7-afa7-895e5e119aaf.jpg	1578	1321	1694	1492	Tripanosoma
field0689-7b8c28d7-86f6-40a7-afa7-895e5e119aaf.jpg	2210	1191	2312	1340	Tripanosoma
field0693-818d8fc2-fb25-48c8-a747-8365fd256c9e.jpg	2155	1747	2382	1869	Tripanosoma
field0693-818d8fc2-fb25-48c8-a747-8365fd256c9e.jpg	2985	612	3182	898	Tripanosoma
field0693-818d8fc2-fb25-48c8-a747-8365fd256c9e.jpg	2840	1928	3064	2060	Tripanosoma
field0693-818d8fc2-fb25-48c8-a747-8365fd256c9e.jpg	2080	2192	2321	2345	Tripanosoma
field0693-818d8fc2-fb25-48c8-a747-8365fd256c9e.jpg	2505	2291	2754	2412	Tripanosoma
field0682-ece8fa8c-d521-4fbe-8fbe-385ea9d24d89.jpg	1694	1156	1784	1218	Tripanosoma
field0682-ece8fa8c-d521-4fbe-8fbe-385ea9d24d89.jpg	1825	403	1960	503	Tripanosoma
field0692-9418b337-bcd0-47ab-a0ee-6031e7f467aa.jpg	1497	1376	1634	1479	Tripanosoma
field0692-9418b337-bcd0-47ab-a0ee-6031e7f467aa.jpg	1557	853	1680	953	Tripanosoma
field0690-c6d82abb-9c69-4b96-ad5e-5c1b58d3d157.jpg	1657	1249	1813	1342	Tripanosoma
field0690-c6d82abb-9c69-4b96-ad5e-5c1b58d3d157.jpg	1289	186	1396	272	Tripanosoma
field0690-c6d82abb-9c69-4b96-ad5e-5c1b58d3d157.jpg	2002	753	2154	855	Tripanosoma
field0690-c6d82abb-9c69-4b96-ad5e-5c1b58d3d157.jpg	1531	769	1638	883	Tripanosoma
field0690-c6d82abb-9c69-4b96-ad5e-5c1b58d3d157.jpg	1189	1115	1309	1234	Tripanosoma
field0690-c6d82abb-9c69-4b96-ad5e-5c1b58d3d157.jpg	2095	1182	2249	1275	Tripanosoma
field0684-36a1edc2-a076-4ab0-9958-33f653237d3c.jpg	1044	836	1172	1004	Tripanosoma
field0684-36a1edc2-a076-4ab0-9958-33f653237d3c.jpg	1921	1690	1988	1755	Tripanosoma
field0684-36a1edc2-a076-4ab0-9958-33f653237d3c.jpg	1186	1544	1257	1638	Tripanosoma
field0684-36a1edc2-a076-4ab0-9958-33f653237d3c.jpg	1734	366	1839	456	Tripanosoma
field0684-36a1edc2-a076-4ab0-9958-33f653237d3c.jpg	1587	1044	1715	1221	Tripanosoma
field0684-36a1edc2-a076-4ab0-9958-33f653237d3c.jpg	1305	1620	1436	1748	Tripanosoma
field0677-b9921ce0-3755-4568-8cfd-197c0442e561.jpg	3190	2374	3397	2520	Tripanosoma
field0677-b9921ce0-3755-4568-8cfd-197c0442e561.jpg	2858	292	2989	402	Tripanosoma
field0677-b9921ce0-3755-4568-8cfd-197c0442e561.jpg	2807	1402	2999	1597	Tripanosoma
field0677-b9921ce0-3755-4568-8cfd-197c0442e561.jpg	2246	2185	2470	2291	Tripanosoma
field0672-493811c1-9b21-4274-a0ad-c8f018d59539.jpg	3384	630	3630	845	Tripanosoma
field0672-493811c1-9b21-4274-a0ad-c8f018d59539.jpg	1043	1073	1247	1194	Tripanosoma
field0672-493811c1-9b21-4274-a0ad-c8f018d59539.jpg	3260	684	3403	839	Tripanosoma
field0672-493811c1-9b21-4274-a0ad-c8f018d59539.jpg	2544	1494	2807	1632	Tripanosoma
field0672-493811c1-9b21-4274-a0ad-c8f018d59539.jpg	1849	1507	2011	1704	Tripanosoma
field0672-493811c1-9b21-4274-a0ad-c8f018d59539.jpg	3890	1635	4104	1764	Tripanosoma
field0672-493811c1-9b21-4274-a0ad-c8f018d59539.jpg	2922	1385	3067	1537	Tripanosoma
field0678-360f45bc-15cb-443b-a2a8-5b64ad9a6786.jpg	1946	433	2172	580	Tripanosoma
field0678-360f45bc-15cb-443b-a2a8-5b64ad9a6786.jpg	764	1356	860	1426	Tripanosoma
field0678-360f45bc-15cb-443b-a2a8-5b64ad9a6786.jpg	1587	2102	1687	2242	Tripanosoma
field0678-360f45bc-15cb-443b-a2a8-5b64ad9a6786.jpg	1286	375	1384	487	Tripanosoma
field0678-360f45bc-15cb-443b-a2a8-5b64ad9a6786.jpg	1452	1914	1592	2040	Tripanosoma
field0678-360f45bc-15cb-443b-a2a8-5b64ad9a6786.jpg	2450	1102	2597	1224	Tripanosoma
field0678-360f45bc-15cb-443b-a2a8-5b64ad9a6786.jpg	2039	119	2183	266	Tripanosoma
field0662-e98ea888-aac2-49ce-907c-439c1400610c.jpg	1447	244	1538	356	Tripanosoma
field0662-e98ea888-aac2-49ce-907c-439c1400610c.jpg	1585	748	1720	920	Tripanosoma
field0662-e98ea888-aac2-49ce-907c-439c1400610c.jpg	1524	624	1657	743	Tripanosoma
field0662-e98ea888-aac2-49ce-907c-439c1400610c.jpg	2373	1254	2482	1480	Tripanosoma
field0662-e98ea888-aac2-49ce-907c-439c1400610c.jpg	1212	1398	1289	1531	Tripanosoma
field0662-e98ea888-aac2-49ce-907c-439c1400610c.jpg	951	1081	1027	1224	Tripanosoma
field0662-e98ea888-aac2-49ce-907c-439c1400610c.jpg	2667	1044	2755	1158	Tripanosoma
field0668-3d7d73f6-d3b0-4895-81b6-8626f2abc855.jpg	1298	1043	1364	1123	Tripanosoma
field0668-3d7d73f6-d3b0-4895-81b6-8626f2abc855.jpg	2158	867	2247	993	Tripanosoma
field0668-3d7d73f6-d3b0-4895-81b6-8626f2abc855.jpg	1116	781	1203	913	Tripanosoma
field0668-3d7d73f6-d3b0-4895-81b6-8626f2abc855.jpg	1377	795	1466	876	Tripanosoma
field0668-3d7d73f6-d3b0-4895-81b6-8626f2abc855.jpg	1263	1440	1373	1555	Tripanosoma
field0668-3d7d73f6-d3b0-4895-81b6-8626f2abc855.jpg	2366	1354	2464	1464	Tripanosoma
field0668-3d7d73f6-d3b0-4895-81b6-8626f2abc855.jpg	1610	1734	1720	1816	Tripanosoma
field0668-3d7d73f6-d3b0-4895-81b6-8626f2abc855.jpg	2067	375	2224	494	Tripanosoma
field0668-3d7d73f6-d3b0-4895-81b6-8626f2abc855.jpg	1907	1053	2005	1140	Tripanosoma
field0668-3d7d73f6-d3b0-4895-81b6-8626f2abc855.jpg	2459	1627	2534	1741	Tripanosoma
field0668-3d7d73f6-d3b0-4895-81b6-8626f2abc855.jpg	1636	1401	1752	1517	Tripanosoma
field0675-7d264f6f-c038-43a7-8491-b473b5785066.jpg	1834	1123	1984	1217	Tripanosoma
field0675-7d264f6f-c038-43a7-8491-b473b5785066.jpg	1356	1562	1464	1659	Tripanosoma
field0675-7d264f6f-c038-43a7-8491-b473b5785066.jpg	1835	2202	1933	2310	Tripanosoma
field0675-7d264f6f-c038-43a7-8491-b473b5785066.jpg	1833	1284	1977	1433	Tripanosoma
field0675-7d264f6f-c038-43a7-8491-b473b5785066.jpg	966	1087	1034	1283	Tripanosoma
field0675-7d264f6f-c038-43a7-8491-b473b5785066.jpg	878	1767	958	1879	Tripanosoma
field0675-7d264f6f-c038-43a7-8491-b473b5785066.jpg	2263	487	2336	578	Tripanosoma
field0675-7d264f6f-c038-43a7-8491-b473b5785066.jpg	1189	1471	1270	1550	Tripanosoma
field0679-5e239658-c699-45b0-8a07-60083c4c2dbf.jpg	1736	634	1844	836	Tripanosoma
field0679-5e239658-c699-45b0-8a07-60083c4c2dbf.jpg	1881	1914	2021	2056	Tripanosoma
field0679-5e239658-c699-45b0-8a07-60083c4c2dbf.jpg	2343	1293	2448	1419	Tripanosoma
field0679-5e239658-c699-45b0-8a07-60083c4c2dbf.jpg	1529	522	1638	645	Tripanosoma
field0679-5e239658-c699-45b0-8a07-60083c4c2dbf.jpg	1384	538	1506	671	Tripanosoma
field0665-f0e9fa18-5792-43eb-8680-04ef9db4d77b.jpg	2758	750	2883	928	Tripanosoma
field0665-f0e9fa18-5792-43eb-8680-04ef9db4d77b.jpg	2603	1049	2761	1188	Tripanosoma
field0665-f0e9fa18-5792-43eb-8680-04ef9db4d77b.jpg	2873	3039	3014	3187	Tripanosoma
field0665-f0e9fa18-5792-43eb-8680-04ef9db4d77b.jpg	2718	1346	2797	1431	Tripanosoma
field0663-dfab02ca-a27f-41d0-9465-5dcd1b4d2b9b.jpg	2511	1895	2675	2024	Tripanosoma
field0663-dfab02ca-a27f-41d0-9465-5dcd1b4d2b9b.jpg	2623	1471	2758	1658	Tripanosoma
field0671-7f51d059-fdf7-4d35-b26d-be169a494b97.jpg	1714	678	1876	862	Tripanosoma
field0671-7f51d059-fdf7-4d35-b26d-be169a494b97.jpg	1876	1853	1964	1961	Tripanosoma
field0673-fd366aca-b5ed-4d8e-b42b-bec5a10f3e37.jpg	1342	300	1431	419	Tripanosoma
field0673-fd366aca-b5ed-4d8e-b42b-bec5a10f3e37.jpg	1916	967	2014	1074	Tripanosoma
field0673-fd366aca-b5ed-4d8e-b42b-bec5a10f3e37.jpg	1517	1284	1627	1396	Tripanosoma
field0676-bbd31e76-0a7d-40ce-9962-5bfd5ed3b411.jpg	3292	1821	3420	2117	Tripanosoma
field0660-7eaf201a-1e12-44df-81b5-2d07b87da250.jpg	1576	568	1664	743	Tripanosoma
field0660-7eaf201a-1e12-44df-81b5-2d07b87da250.jpg	2205	666	2298	743	Tripanosoma
field0660-7eaf201a-1e12-44df-81b5-2d07b87da250.jpg	2522	433	2627	589	Tripanosoma
field0670-8b573770-d31f-4d6a-a43a-d235ff3faf6d.jpg	1890	997	2028	1165	Tripanosoma
field0670-8b573770-d31f-4d6a-a43a-d235ff3faf6d.jpg	2228	370	2319	510	Tripanosoma
field0670-8b573770-d31f-4d6a-a43a-d235ff3faf6d.jpg	1585	459	1718	580	Tripanosoma
field0670-8b573770-d31f-4d6a-a43a-d235ff3faf6d.jpg	1534	1620	1594	1687	Tripanosoma
field0669-98bb48f0-b450-423c-a67b-c467b7d2e649.jpg	2212	1135	2338	1263	Tripanosoma
field0669-98bb48f0-b450-423c-a67b-c467b7d2e649.jpg	1347	983	1501	1149	Tripanosoma
field0669-98bb48f0-b450-423c-a67b-c467b7d2e649.jpg	1517	46	1613	163	Tripanosoma
field0669-98bb48f0-b450-423c-a67b-c467b7d2e649.jpg	2443	193	2545	296	Tripanosoma
field0661-85d0ec99-5868-428a-b36b-e13b321a63ec.jpg	1810	1994	1981	2188	Tripanosoma
field0661-85d0ec99-5868-428a-b36b-e13b321a63ec.jpg	1902	3014	2027	3176	Tripanosoma
field0661-85d0ec99-5868-428a-b36b-e13b321a63ec.jpg	2534	3047	2702	3222	Tripanosoma
field0661-85d0ec99-5868-428a-b36b-e13b321a63ec.jpg	2554	1728	2692	2027	Tripanosoma
field0667-139e783a-3830-48aa-b9b9-8ae03da306d4.jpg	2448	2313	2587	2458	Tripanosoma
field0667-139e783a-3830-48aa-b9b9-8ae03da306d4.jpg	3419	1040	3525	1240	Tripanosoma
field0667-139e783a-3830-48aa-b9b9-8ae03da306d4.jpg	2909	1507	3163	1622	Tripanosoma
field0667-139e783a-3830-48aa-b9b9-8ae03da306d4.jpg	2691	2541	2801	2703	Tripanosoma
field0674-5bc392ea-d4d5-4860-9ad0-23dbba026b4b.jpg	1644	143	1858	249	Tripanosoma
field0674-5bc392ea-d4d5-4860-9ad0-23dbba026b4b.jpg	2606	916	2751	990	Tripanosoma
field0674-5bc392ea-d4d5-4860-9ad0-23dbba026b4b.jpg	1398	1156	1471	1328	Tripanosoma
field0674-5bc392ea-d4d5-4860-9ad0-23dbba026b4b.jpg	2271	455	2415	605	Tripanosoma
field0674-5bc392ea-d4d5-4860-9ad0-23dbba026b4b.jpg	890	823	972	1002	Tripanosoma
field0674-5bc392ea-d4d5-4860-9ad0-23dbba026b4b.jpg	2531	477	2690	592	Tripanosoma
field0664-e388c8c6-f5bd-4713-8a1b-fdbc13f57b89.jpg	3097	1402	3219	1606	Tripanosoma
field0664-e388c8c6-f5bd-4713-8a1b-fdbc13f57b89.jpg	3195	2738	3370	2853	Tripanosoma
field0664-e388c8c6-f5bd-4713-8a1b-fdbc13f57b89.jpg	1438	1737	1576	1905	Tripanosoma
field0664-e388c8c6-f5bd-4713-8a1b-fdbc13f57b89.jpg	2119	635	2234	776	Tripanosoma
field0664-e388c8c6-f5bd-4713-8a1b-fdbc13f57b89.jpg	3916	1360	4031	1540	Tripanosoma
field0666-3c8f0a7d-106d-489d-a6b8-2617c88a9358.jpg	1496	403	1599	515	Tripanosoma
field0666-3c8f0a7d-106d-489d-a6b8-2617c88a9358.jpg	1652	1077	1783	1256	Tripanosoma
field0666-3c8f0a7d-106d-489d-a6b8-2617c88a9358.jpg	2063	874	2179	1030	Tripanosoma
field0666-3c8f0a7d-106d-489d-a6b8-2617c88a9358.jpg	2201	1145	2287	1313	Tripanosoma
field0666-3c8f0a7d-106d-489d-a6b8-2617c88a9358.jpg	1081	1806	1198	1998	Tripanosoma
field0666-3c8f0a7d-106d-489d-a6b8-2617c88a9358.jpg	1736	1935	1841	2033	Tripanosoma
field0666-3c8f0a7d-106d-489d-a6b8-2617c88a9358.jpg	1405	418	1488	514	Tripanosoma
field0656-b6cdde57-0d79-4534-9898-228f9a56d1c3.jpg	2712	1372	2850	1593	Tripanosoma
field0656-b6cdde57-0d79-4534-9898-228f9a56d1c3.jpg	1415	1405	1731	1561	Tripanosoma
field0656-b6cdde57-0d79-4534-9898-228f9a56d1c3.jpg	1018	1783	1104	1900	Tripanosoma
field0657-5f1fc3a5-4846-49fa-be45-c62ea36beae9.jpg	1482	916	1583	1023	Tripanosoma
field0657-5f1fc3a5-4846-49fa-be45-c62ea36beae9.jpg	2720	944	2793	1063	Tripanosoma
field0657-5f1fc3a5-4846-49fa-be45-c62ea36beae9.jpg	1410	522	1548	627	Tripanosoma
field0659-1627f974-00ce-4d88-9fbe-15c2b71c28d5.jpg	1097	1443	1289	1564	Tripanosoma
field0659-1627f974-00ce-4d88-9fbe-15c2b71c28d5.jpg	1354	913	1445	1058	Tripanosoma
field0659-1627f974-00ce-4d88-9fbe-15c2b71c28d5.jpg	1249	505	1366	606	Tripanosoma
field0658-bc2ef8eb-44f1-42ac-bec3-55a473d2b0df.jpg	1855	242	1958	426	Tripanosoma
field0658-bc2ef8eb-44f1-42ac-bec3-55a473d2b0df.jpg	1914	797	2040	939	Tripanosoma
field0658-bc2ef8eb-44f1-42ac-bec3-55a473d2b0df.jpg	1035	1438	1123	1536	Tripanosoma
field0658-bc2ef8eb-44f1-42ac-bec3-55a473d2b0df.jpg	2156	1604	2261	1692	Tripanosoma
field0658-bc2ef8eb-44f1-42ac-bec3-55a473d2b0df.jpg	2037	1352	2154	1501	Tripanosoma
field0658-bc2ef8eb-44f1-42ac-bec3-55a473d2b0df.jpg	2049	1855	2149	2007	Tripanosoma
field0658-bc2ef8eb-44f1-42ac-bec3-55a473d2b0df.jpg	1893	1168	1986	1268	Tripanosoma
field0651-f3681f06-e4c0-44f6-945f-57f15052c72b.jpg	2310	1549	2454	1750	Tripanosoma
field0653-b2f8562b-c47a-473f-bb0f-1c2797495e0a.jpg	1659	867	1790	1098	Tripanosoma
field0653-b2f8562b-c47a-473f-bb0f-1c2797495e0a.jpg	876	871	1007	1049	Tripanosoma
field0653-b2f8562b-c47a-473f-bb0f-1c2797495e0a.jpg	2443	1249	2590	1387	Tripanosoma
field0653-b2f8562b-c47a-473f-bb0f-1c2797495e0a.jpg	2387	1804	2506	1937	Tripanosoma
field0653-b2f8562b-c47a-473f-bb0f-1c2797495e0a.jpg	1911	459	2033	594	Tripanosoma
field0653-b2f8562b-c47a-473f-bb0f-1c2797495e0a.jpg	1137	1804	1240	1953	Tripanosoma
field0653-b2f8562b-c47a-473f-bb0f-1c2797495e0a.jpg	1727	1925	1846	2077	Tripanosoma
field0646-eea7a88c-51e6-4126-a4cd-d9422a5077f4.jpg	1426	694	1499	825	Tripanosoma
field0646-eea7a88c-51e6-4126-a4cd-d9422a5077f4.jpg	1544	1544	1618	1659	Tripanosoma
field0646-eea7a88c-51e6-4126-a4cd-d9422a5077f4.jpg	1599	1508	1718	1608	Tripanosoma
field0646-eea7a88c-51e6-4126-a4cd-d9422a5077f4.jpg	1487	1098	1576	1179	Tripanosoma
field0646-eea7a88c-51e6-4126-a4cd-d9422a5077f4.jpg	1552	1792	1652	1874	Tripanosoma
field0646-eea7a88c-51e6-4126-a4cd-d9422a5077f4.jpg	1282	1401	1410	1485	Tripanosoma
field0655-07cb8692-ba5b-474a-a3c6-645126bb3647.jpg	3591	1914	3846	2132	Tripanosoma
field0655-07cb8692-ba5b-474a-a3c6-645126bb3647.jpg	2238	2121	2386	2347	Tripanosoma
field0655-07cb8692-ba5b-474a-a3c6-645126bb3647.jpg	2028	1142	2197	1351	Tripanosoma
field0655-07cb8692-ba5b-474a-a3c6-645126bb3647.jpg	1026	2007	1232	2133	Tripanosoma
field0655-07cb8692-ba5b-474a-a3c6-645126bb3647.jpg	1066	1233	1404	1419	Tripanosoma
field0655-07cb8692-ba5b-474a-a3c6-645126bb3647.jpg	1112	1063	1316	1167	Tripanosoma
field0655-07cb8692-ba5b-474a-a3c6-645126bb3647.jpg	2139	845	2353	990	Tripanosoma
field0655-07cb8692-ba5b-474a-a3c6-645126bb3647.jpg	3159	1596	3317	1764	Tripanosoma
field0655-07cb8692-ba5b-474a-a3c6-645126bb3647.jpg	2040	1912	2175	2086	Tripanosoma
field0649-d8aaed21-92f4-4dd8-a9ef-485ec3e6939f.jpg	1834	1774	1970	1897	Tripanosoma
field0649-d8aaed21-92f4-4dd8-a9ef-485ec3e6939f.jpg	1095	1347	1196	1443	Tripanosoma
field0649-d8aaed21-92f4-4dd8-a9ef-485ec3e6939f.jpg	2606	1764	2713	1876	Tripanosoma
field0649-d8aaed21-92f4-4dd8-a9ef-485ec3e6939f.jpg	2214	1011	2331	1119	Tripanosoma
field0649-d8aaed21-92f4-4dd8-a9ef-485ec3e6939f.jpg	1412	424	1522	638	Tripanosoma
field0652-98d03b66-55dc-4893-bd96-3b9288142e19.jpg	2217	1368	2322	1585	Tripanosoma
field0652-98d03b66-55dc-4893-bd96-3b9288142e19.jpg	743	1529	848	1629	Tripanosoma
field0652-98d03b66-55dc-4893-bd96-3b9288142e19.jpg	2881	806	2970	955	Tripanosoma
field0652-98d03b66-55dc-4893-bd96-3b9288142e19.jpg	2212	1275	2343	1352	Tripanosoma
field0648-16d60758-33f4-4b10-888d-57e5d2b3e008.jpg	3001	2195	3149	2333	Tripanosoma
field0648-16d60758-33f4-4b10-888d-57e5d2b3e008.jpg	2560	1280	2702	1395	Tripanosoma
field0648-16d60758-33f4-4b10-888d-57e5d2b3e008.jpg	3508	1408	3643	1566	Tripanosoma
field0648-16d60758-33f4-4b10-888d-57e5d2b3e008.jpg	1734	1491	1876	1612	Tripanosoma
field0648-16d60758-33f4-4b10-888d-57e5d2b3e008.jpg	3363	1984	3656	2181	Tripanosoma
field0647-a92c28b5-b42e-4fa4-9f17-7202eec5d55a.jpg	2689	1149	2792	1275	Tripanosoma
field0647-a92c28b5-b42e-4fa4-9f17-7202eec5d55a.jpg	1318	1222	1386	1303	Tripanosoma
field0647-a92c28b5-b42e-4fa4-9f17-7202eec5d55a.jpg	1548	536	1638	664	Tripanosoma
field0647-a92c28b5-b42e-4fa4-9f17-7202eec5d55a.jpg	2026	1072	2121	1189	Tripanosoma
field0647-a92c28b5-b42e-4fa4-9f17-7202eec5d55a.jpg	2676	1221	2769	1345	Tripanosoma
field0654-161e28d2-9fa9-4882-b75b-01feaeb39529.jpg	1879	1251	2051	1382	Tripanosoma
field0654-161e28d2-9fa9-4882-b75b-01feaeb39529.jpg	2221	326	2371	456	Tripanosoma
field0654-161e28d2-9fa9-4882-b75b-01feaeb39529.jpg	2275	862	2375	969	Tripanosoma
field0654-161e28d2-9fa9-4882-b75b-01feaeb39529.jpg	1914	1820	2035	1930	Tripanosoma
field0654-161e28d2-9fa9-4882-b75b-01feaeb39529.jpg	1342	1471	1527	1550	Tripanosoma
field0654-161e28d2-9fa9-4882-b75b-01feaeb39529.jpg	1279	592	1408	706	Tripanosoma
field0650-a14a6b68-ba65-478d-a0a3-30aeb0e9b4fa.jpg	2030	2254	2172	2455	Tripanosoma
field0650-a14a6b68-ba65-478d-a0a3-30aeb0e9b4fa.jpg	3001	1043	3126	1181	Tripanosoma
field0650-a14a6b68-ba65-478d-a0a3-30aeb0e9b4fa.jpg	2208	1909	2369	2109	Tripanosoma
field0650-a14a6b68-ba65-478d-a0a3-30aeb0e9b4fa.jpg	2313	1583	2448	1846	Tripanosoma
field0650-a14a6b68-ba65-478d-a0a3-30aeb0e9b4fa.jpg	1754	2007	1869	2205	Tripanosoma
field0650-a14a6b68-ba65-478d-a0a3-30aeb0e9b4fa.jpg	2672	1968	2791	2093	Tripanosoma
field0650-a14a6b68-ba65-478d-a0a3-30aeb0e9b4fa.jpg	1685	365	1879	539	Tripanosoma
field0650-a14a6b68-ba65-478d-a0a3-30aeb0e9b4fa.jpg	941	1313	1178	1579	Tripanosoma
field0650-a14a6b68-ba65-478d-a0a3-30aeb0e9b4fa.jpg	1800	430	2032	726	Tripanosoma
field0641-7077e9c2-ca90-4178-8a82-a5706c91522f.jpg	2549	1644	2619	1737	Tripanosoma
field0641-7077e9c2-ca90-4178-8a82-a5706c91522f.jpg	1212	1508	1370	1694	Tripanosoma
field0641-7077e9c2-ca90-4178-8a82-a5706c91522f.jpg	2380	177	2489	314	Tripanosoma
field0642-2641e054-1043-46ff-806f-2a6d88d41757.jpg	1780	1348	1891	1449	Tripanosoma
field0642-2641e054-1043-46ff-806f-2a6d88d41757.jpg	1939	958	2053	1049	Tripanosoma
field0642-2641e054-1043-46ff-806f-2a6d88d41757.jpg	1986	1841	2091	1944	Tripanosoma
field0642-2641e054-1043-46ff-806f-2a6d88d41757.jpg	1804	1755	1893	1890	Tripanosoma
field0642-2641e054-1043-46ff-806f-2a6d88d41757.jpg	2135	580	2207	718	Tripanosoma
field0642-2641e054-1043-46ff-806f-2a6d88d41757.jpg	2023	1986	2103	2141	Tripanosoma
field0642-2641e054-1043-46ff-806f-2a6d88d41757.jpg	789	1494	902	1557	Tripanosoma
field0642-2641e054-1043-46ff-806f-2a6d88d41757.jpg	2352	1771	2441	1861	Tripanosoma
field0644-9d3d3906-138f-4ff2-b5f7-30dedfe57c75.jpg	3380	1902	3528	2004	Tripanosoma
field0644-9d3d3906-138f-4ff2-b5f7-30dedfe57c75.jpg	2501	520	2626	671	Tripanosoma
field0644-9d3d3906-138f-4ff2-b5f7-30dedfe57c75.jpg	2330	227	2478	365	Tripanosoma
field0644-9d3d3906-138f-4ff2-b5f7-30dedfe57c75.jpg	1454	2264	1576	2419	Tripanosoma
field0644-9d3d3906-138f-4ff2-b5f7-30dedfe57c75.jpg	1579	704	1724	859	Tripanosoma
field0644-9d3d3906-138f-4ff2-b5f7-30dedfe57c75.jpg	2751	470	2883	615	Tripanosoma
field0644-9d3d3906-138f-4ff2-b5f7-30dedfe57c75.jpg	2837	1945	3178	2174	Tripanosoma
field0644-9d3d3906-138f-4ff2-b5f7-30dedfe57c75.jpg	3755	2047	3979	2221	Tripanosoma
field0644-9d3d3906-138f-4ff2-b5f7-30dedfe57c75.jpg	3752	1635	4018	1777	Tripanosoma
field0643-19a39653-487c-4c53-b5e8-1449bcbaf765.jpg	1517	1137	1669	1256	Tripanosoma
field0643-19a39653-487c-4c53-b5e8-1449bcbaf765.jpg	2326	1247	2489	1356	Tripanosoma
field0645-b675170d-b835-4728-ad92-6416a9475486.jpg	1778	240	1853	391	Tripanosoma
field0645-b675170d-b835-4728-ad92-6416a9475486.jpg	1851	2056	1977	2193	Tripanosoma
field0645-b675170d-b835-4728-ad92-6416a9475486.jpg	2046	592	2142	750	Tripanosoma
field0645-b675170d-b835-4728-ad92-6416a9475486.jpg	1669	1196	1761	1275	Tripanosoma
field0640-872c580c-fbbc-45d6-a041-00f5fa10cc96.jpg	2899	1823	3031	2057	Tripanosoma
field0639-5c501566-29d8-4d10-ab8e-b90e490ca24d.jpg	1629	1366	1708	1485	Tripanosoma
field0639-5c501566-29d8-4d10-ab8e-b90e490ca24d.jpg	1352	1060	1503	1182	Tripanosoma
field0638-0c74fdf9-ac27-43ca-bf89-4cd5b9c109c9.jpg	3031	733	3147	837	Tripanosoma
field0638-0c74fdf9-ac27-43ca-bf89-4cd5b9c109c9.jpg	2169	2764	2297	2909	Tripanosoma
field0638-0c74fdf9-ac27-43ca-bf89-4cd5b9c109c9.jpg	2567	1619	2797	1780	Tripanosoma
field0638-0c74fdf9-ac27-43ca-bf89-4cd5b9c109c9.jpg	1286	882	1461	1079	Tripanosoma
field0637-aed75dd6-e28b-43f3-8326-11bad5237389.jpg	1317	522	1429	643	Tripanosoma
field0637-aed75dd6-e28b-43f3-8326-11bad5237389.jpg	1655	1886	1769	1986	Tripanosoma
field0637-aed75dd6-e28b-43f3-8326-11bad5237389.jpg	1483	1933	1687	2090	Tripanosoma
field0637-aed75dd6-e28b-43f3-8326-11bad5237389.jpg	1128	620	1297	738	Tripanosoma
field0637-aed75dd6-e28b-43f3-8326-11bad5237389.jpg	1827	435	1944	578	Tripanosoma
field0637-aed75dd6-e28b-43f3-8326-11bad5237389.jpg	1403	1175	1510	1249	Tripanosoma
field0637-aed75dd6-e28b-43f3-8326-11bad5237389.jpg	1398	1051	1499	1142	Tripanosoma
field0625-31cf3aed-0dce-4ebb-83c2-d0d62f9d162a.jpg	1665	1773	1875	1997	Tripanosoma
field0625-31cf3aed-0dce-4ebb-83c2-d0d62f9d162a.jpg	3080	1428	3274	1609	Tripanosoma
field0625-31cf3aed-0dce-4ebb-83c2-d0d62f9d162a.jpg	2797	335	2949	536	Tripanosoma
field0625-31cf3aed-0dce-4ebb-83c2-d0d62f9d162a.jpg	2307	1217	2419	1352	Tripanosoma
field0625-31cf3aed-0dce-4ebb-83c2-d0d62f9d162a.jpg	3087	1774	3294	1889	Tripanosoma
field0625-31cf3aed-0dce-4ebb-83c2-d0d62f9d162a.jpg	2567	1158	2715	1336	Tripanosoma
field0632-38ac46d2-0c93-4299-857d-369fde844c69.jpg	2156	902	2301	1049	Tripanosoma
field0632-38ac46d2-0c93-4299-857d-369fde844c69.jpg	2051	142	2151	314	Tripanosoma
field0632-38ac46d2-0c93-4299-857d-369fde844c69.jpg	2228	1079	2322	1286	Tripanosoma
field0632-38ac46d2-0c93-4299-857d-369fde844c69.jpg	1515	2002	1615	2144	Tripanosoma
field0633-b9023f75-54bf-49b3-a5d1-98ce6cf69fcf.jpg	2030	1438	2142	1601	Tripanosoma
field0633-b9023f75-54bf-49b3-a5d1-98ce6cf69fcf.jpg	2627	774	2723	904	Tripanosoma
field0633-b9023f75-54bf-49b3-a5d1-98ce6cf69fcf.jpg	1736	816	1895	925	Tripanosoma
field0633-b9023f75-54bf-49b3-a5d1-98ce6cf69fcf.jpg	1872	1450	1979	1618	Tripanosoma
field0633-b9023f75-54bf-49b3-a5d1-98ce6cf69fcf.jpg	1601	718	1697	909	Tripanosoma
field0633-b9023f75-54bf-49b3-a5d1-98ce6cf69fcf.jpg	2044	1839	2137	1977	Tripanosoma
field0633-b9023f75-54bf-49b3-a5d1-98ce6cf69fcf.jpg	1921	2040	1988	2121	Tripanosoma
field0633-b9023f75-54bf-49b3-a5d1-98ce6cf69fcf.jpg	2053	1757	2198	1837	Tripanosoma
field0623-8df2ec9e-f09c-4239-9090-e0e18204bf72.jpg	2119	2866	2284	2985	Tripanosoma
field0634-59a052c3-2d6b-4943-845f-7b4e8162f074.jpg	1915	1570	2047	1777	Tripanosoma
field0634-59a052c3-2d6b-4943-845f-7b4e8162f074.jpg	2540	2392	2662	2560	Tripanosoma
field0630-e49eedef-f11b-4115-b920-86b367d4c1bb.jpg	1009	1734	1149	1872	Tripanosoma
field0630-e49eedef-f11b-4115-b920-86b367d4c1bb.jpg	2793	925	2914	1042	Tripanosoma
field0630-e49eedef-f11b-4115-b920-86b367d4c1bb.jpg	988	384	1077	494	Tripanosoma
field0630-e49eedef-f11b-4115-b920-86b367d4c1bb.jpg	1699	2081	1804	2165	Tripanosoma
field0630-e49eedef-f11b-4115-b920-86b367d4c1bb.jpg	2366	1590	2464	1694	Tripanosoma
field0630-e49eedef-f11b-4115-b920-86b367d4c1bb.jpg	1811	1063	1904	1179	Tripanosoma
field0622-465f8f3e-9a6a-45e9-9389-8d877bfa10aa.jpg	2754	1161	2912	1303	Tripanosoma
field0622-465f8f3e-9a6a-45e9-9389-8d877bfa10aa.jpg	2152	1132	2280	1323	Tripanosoma
field0629-2c9fd5ea-a33c-4c98-b4d4-ebefd5f14d6d.jpg	3509	948	3685	1140	Tripanosoma
field0629-2c9fd5ea-a33c-4c98-b4d4-ebefd5f14d6d.jpg	2221	592	2343	766	Tripanosoma
field0629-2c9fd5ea-a33c-4c98-b4d4-ebefd5f14d6d.jpg	2896	1435	3074	1658	Tripanosoma
field0636-930a7599-b933-436a-8b0c-98354841beb8.jpg	2165	398	2333	505	Tripanosoma
field0636-930a7599-b933-436a-8b0c-98354841beb8.jpg	1935	1226	2109	1317	Tripanosoma
field0636-930a7599-b933-436a-8b0c-98354841beb8.jpg	1331	1088	1466	1189	Tripanosoma
field0636-930a7599-b933-436a-8b0c-98354841beb8.jpg	1228	314	1340	442	Tripanosoma
field0636-930a7599-b933-436a-8b0c-98354841beb8.jpg	2109	708	2228	792	Tripanosoma
field0636-930a7599-b933-436a-8b0c-98354841beb8.jpg	2713	748	2844	836	Tripanosoma
field0636-930a7599-b933-436a-8b0c-98354841beb8.jpg	1158	664	1275	762	Tripanosoma
field0636-930a7599-b933-436a-8b0c-98354841beb8.jpg	2571	370	2674	473	Tripanosoma
field0631-21c77e41-d11a-4492-b17c-aab4304597b4.jpg	1958	1035	2121	1133	Tripanosoma
field0631-21c77e41-d11a-4492-b17c-aab4304597b4.jpg	1795	1186	1890	1286	Tripanosoma
field0631-21c77e41-d11a-4492-b17c-aab4304597b4.jpg	2098	1380	2214	1492	Tripanosoma
field0628-8ad89e5c-92f5-4a3a-aee9-ecbc38075441.jpg	2517	1614	2635	1734	Tripanosoma
field0628-8ad89e5c-92f5-4a3a-aee9-ecbc38075441.jpg	1347	2142	1489	2214	Tripanosoma
field0628-8ad89e5c-92f5-4a3a-aee9-ecbc38075441.jpg	1755	275	1930	428	Tripanosoma
field0628-8ad89e5c-92f5-4a3a-aee9-ecbc38075441.jpg	895	466	1000	634	Tripanosoma
field0628-8ad89e5c-92f5-4a3a-aee9-ecbc38075441.jpg	1606	2053	1718	2151	Tripanosoma
field0628-8ad89e5c-92f5-4a3a-aee9-ecbc38075441.jpg	1520	1303	1622	1405	Tripanosoma
field0628-8ad89e5c-92f5-4a3a-aee9-ecbc38075441.jpg	1958	853	2051	981	Tripanosoma
field0621-4256cd25-ba6a-4136-baf1-57281dbc25f1.jpg	1586	1697	1751	1849	Tripanosoma
field0621-4256cd25-ba6a-4136-baf1-57281dbc25f1.jpg	2369	977	2564	1099	Tripanosoma
field0621-4256cd25-ba6a-4136-baf1-57281dbc25f1.jpg	1513	1932	1762	2066	Tripanosoma
field0621-4256cd25-ba6a-4136-baf1-57281dbc25f1.jpg	2915	738	3103	916	Tripanosoma
field0621-4256cd25-ba6a-4136-baf1-57281dbc25f1.jpg	2136	856	2288	1032	Tripanosoma
field0612-9ffcd850-6a39-4d00-b325-ee92a2bd8803.jpg	1988	2366	2139	2514	Tripanosoma
field0612-9ffcd850-6a39-4d00-b325-ee92a2bd8803.jpg	3485	2086	3604	2192	Tripanosoma
field0612-9ffcd850-6a39-4d00-b325-ee92a2bd8803.jpg	2466	1672	2658	1887	Tripanosoma
field0612-9ffcd850-6a39-4d00-b325-ee92a2bd8803.jpg	2524	1260	2659	1398	Tripanosoma
field0619-228321e9-358f-4097-a755-078bca2e4b2a.jpg	2191	473	2303	580	Tripanosoma
field0619-228321e9-358f-4097-a755-078bca2e4b2a.jpg	1685	715	1827	836	Tripanosoma
field0616-14b6288e-8f95-42ba-b882-c433caf6c2ff.jpg	1919	539	2050	628	Tripanosoma
field0616-14b6288e-8f95-42ba-b882-c433caf6c2ff.jpg	3005	2978	3179	3126	Tripanosoma
field0616-14b6288e-8f95-42ba-b882-c433caf6c2ff.jpg	3397	1254	3504	1559	Tripanosoma
field0618-af87ecd4-2d29-42f6-b2e8-3138cdde7d65.jpg	1904	1133	2000	1317	Tripanosoma
field0618-af87ecd4-2d29-42f6-b2e8-3138cdde7d65.jpg	1023	1067	1112	1182	Tripanosoma
field0618-af87ecd4-2d29-42f6-b2e8-3138cdde7d65.jpg	1729	573	1874	664	Tripanosoma
field0615-3b98a9cc-7656-4175-a2f0-b592d21a3138.jpg	3149	1086	3311	1221	Tripanosoma
field0606-f78e8950-ccef-42ab-a8f2-a479f95f9a23.jpg	1541	608	1641	748	Tripanosoma
field0606-f78e8950-ccef-42ab-a8f2-a479f95f9a23.jpg	1091	1680	1196	1788	Tripanosoma
field0606-f78e8950-ccef-42ab-a8f2-a479f95f9a23.jpg	1736	1981	1851	2093	Tripanosoma
field0606-f78e8950-ccef-42ab-a8f2-a479f95f9a23.jpg	1699	1265	1862	1377	Tripanosoma
field0606-f78e8950-ccef-42ab-a8f2-a479f95f9a23.jpg	1886	1648	1965	1746	Tripanosoma
field0610-3f6ed745-b747-4ab5-9e9a-ae90040da229.jpg	2343	651	2465	809	Tripanosoma
field0610-3f6ed745-b747-4ab5-9e9a-ae90040da229.jpg	2982	460	3149	615	Tripanosoma
field0610-3f6ed745-b747-4ab5-9e9a-ae90040da229.jpg	982	1553	1078	1805	Tripanosoma
field0610-3f6ed745-b747-4ab5-9e9a-ae90040da229.jpg	3120	468	3290	726	Tripanosoma
field0610-3f6ed745-b747-4ab5-9e9a-ae90040da229.jpg	2909	1221	3127	1532	Tripanosoma
field0610-3f6ed745-b747-4ab5-9e9a-ae90040da229.jpg	931	1514	1030	1699	Tripanosoma
field0608-de353c5f-a83c-462b-95f4-94efadabf877.jpg	2263	753	2340	909	Tripanosoma
field0608-de353c5f-a83c-462b-95f4-94efadabf877.jpg	2725	1461	2858	1594	Tripanosoma
field0608-de353c5f-a83c-462b-95f4-94efadabf877.jpg	986	1433	1081	1550	Tripanosoma
field0608-de353c5f-a83c-462b-95f4-94efadabf877.jpg	1559	983	1666	1186	Tripanosoma
field0604-6341c6d9-e13d-426e-9567-d26c132365c1.jpg	2570	1250	2712	1418	Tripanosoma
field0604-6341c6d9-e13d-426e-9567-d26c132365c1.jpg	2938	2425	3218	2553	Tripanosoma
field0604-6341c6d9-e13d-426e-9567-d26c132365c1.jpg	1732	2466	1832	2573	Tripanosoma
field0604-6341c6d9-e13d-426e-9567-d26c132365c1.jpg	1813	1510	1994	1649	Tripanosoma
field0604-6341c6d9-e13d-426e-9567-d26c132365c1.jpg	1951	1290	2096	1464	Tripanosoma
field0603-316a2dc1-39b5-411d-83d2-cf4a070dffe6.jpg	3051	1444	3205	1599	Tripanosoma
field0603-316a2dc1-39b5-411d-83d2-cf4a070dffe6.jpg	3610	2475	3775	2666	Tripanosoma
field0603-316a2dc1-39b5-411d-83d2-cf4a070dffe6.jpg	3051	2060	3172	2205	Tripanosoma
field0603-316a2dc1-39b5-411d-83d2-cf4a070dffe6.jpg	2034	381	2159	559	Tripanosoma
field0603-316a2dc1-39b5-411d-83d2-cf4a070dffe6.jpg	3887	1092	4084	1257	Tripanosoma
field0603-316a2dc1-39b5-411d-83d2-cf4a070dffe6.jpg	1655	513	1902	743	Tripanosoma
field0603-316a2dc1-39b5-411d-83d2-cf4a070dffe6.jpg	3781	707	3920	855	Tripanosoma
field0601-9b093f94-2d25-48f9-9155-8caf6a539061.jpg	2790	937	2883	1088	Tripanosoma
field0601-9b093f94-2d25-48f9-9155-8caf6a539061.jpg	1025	1685	1128	1767	Tripanosoma
field0601-9b093f94-2d25-48f9-9155-8caf6a539061.jpg	1002	1345	1095	1452	Tripanosoma
field0601-9b093f94-2d25-48f9-9155-8caf6a539061.jpg	1862	1529	1925	1634	Tripanosoma
field0601-9b093f94-2d25-48f9-9155-8caf6a539061.jpg	1629	650	1760	783	Tripanosoma
field0601-9b093f94-2d25-48f9-9155-8caf6a539061.jpg	1743	974	1816	1077	Tripanosoma
field0600-9c5d27ee-83e0-468a-b47f-33026c049cd4.jpg	2312	680	2415	788	Tripanosoma
field0600-9c5d27ee-83e0-468a-b47f-33026c049cd4.jpg	1580	788	1678	909	Tripanosoma
field0600-9c5d27ee-83e0-468a-b47f-33026c049cd4.jpg	1450	1923	1567	1986	Tripanosoma
field0600-9c5d27ee-83e0-468a-b47f-33026c049cd4.jpg	1529	536	1608	655	Tripanosoma
field0600-9c5d27ee-83e0-468a-b47f-33026c049cd4.jpg	988	1305	1093	1426	Tripanosoma
field0600-9c5d27ee-83e0-468a-b47f-33026c049cd4.jpg	1963	867	2044	960	Tripanosoma
