# Supplementary material for: Artificial intelligence algorithm for real-time detection and counting of Trypanosoma cruzi parasites using smartphone microscopy
Source: PLoS Negl Trop Dis. 2026 May 7;20(5):e0012955. doi: 10.1371/journal.pntd.0012955 (PMC13175497; doi:10.1371/journal.pntd.0012955)
Supplement: S2 File — Tabulated detection results generated by the Single Shot MultiBox Detector (SSD) architecture, including predicted bounding box coordinates, class labels, and associated confidence scores. (CSV) [file pntd.0012955.s002.csv]

assetFile	ymin	xmin	ymax	xmax	label_str	scores
adaptaSpot_2021-04-12_15-33-14_583-837e773d-f840-4c16-ab5f-bb4297788b3a.jpg	1598	2907	1692	2998	Tripanosoma	0.645519495010376
adaptaSpot_2021-04-12_15-33-14_583-837e773d-f840-4c16-ab5f-bb4297788b3a.jpg	922	2812	1008	2892	Tripanosoma	0.5536162853240967
adaptaSpot_2021-04-12_15-33-14_583-837e773d-f840-4c16-ab5f-bb4297788b3a.jpg	1315	987	1424	1090	Tripanosoma	0.3540889620780945
adaptaSpot_2021-04-12_15-33-14_583-837e773d-f840-4c16-ab5f-bb4297788b3a.jpg	1250	1568	1320	1662	Tripanosoma	0.3420138955116272
adaptaSpot_2021-04-12_15-33-24_094-d5719036-c7e3-44ab-8d3b-2cdfe72838cf.jpg	1465	2370	1539	2447	Tripanosoma	0.5761376023292542
adaptaSpot_2021-04-12_15-33-24_094-d5719036-c7e3-44ab-8d3b-2cdfe72838cf.jpg	978	2125	1070	2187	Tripanosoma	0.5438400506973267
adaptaSpot_2021-04-12_15-33-32_647-38d2e361-8f00-4500-b7df-33056eff144d.jpg	2075	2385	2167	2535	Tripanosoma	0.5470415949821472
adaptaSpot_2021-04-12_15-33-32_647-38d2e361-8f00-4500-b7df-33056eff144d.jpg	878	2143	993	2229	Tripanosoma	0.4288884103298187
adaptaSpot_2021-04-12_15-33-32_647-38d2e361-8f00-4500-b7df-33056eff144d.jpg	2087	1783	2155	1881	Tripanosoma	0.3802982568740845
adaptaSpot_2021-04-12_15-33-32_647-38d2e361-8f00-4500-b7df-33056eff144d.jpg	2385	1474	2509	1589	Tripanosoma	0.309425413608551
adaptaSpot_2021-04-12_15-34-00_148-cdd7c572-ca00-4050-a3f0-2753a1bd67cd.jpg	1491	2597	1586	2683	Tripanosoma	0.7884212732315063
adaptaSpot_2021-04-12_15-34-00_148-cdd7c572-ca00-4050-a3f0-2753a1bd67cd.jpg	1949	1960	2049	2019	Tripanosoma	0.3819065690040588
adaptaSpot_2021-04-12_15-34-15_056-71dfb7d8-885d-406e-9e0f-5c0e8fbac43b.jpg	952	1686	1032	1783	Tripanosoma	0.711580753326416
adaptaSpot_2021-04-12_15-34-15_056-71dfb7d8-885d-406e-9e0f-5c0e8fbac43b.jpg	1427	2497	1545	2585	Tripanosoma	0.6145079731941223
adaptaSpot_2021-04-12_15-34-15_056-71dfb7d8-885d-406e-9e0f-5c0e8fbac43b.jpg	787	2992	911	3063	Tripanosoma	0.5947886109352112
adaptaSpot_2021-04-12_15-34-15_056-71dfb7d8-885d-406e-9e0f-5c0e8fbac43b.jpg	1412	1972	1524	2049	Tripanosoma	0.498335599899292
adaptaSpot_2021-04-12_15-34-44_587-3ffd685b-ed54-4b51-b33d-879994b9ccc4.jpg	1963	2426	2046	2503	Tripanosoma	0.7625406980514526
adaptaSpot_2021-04-12_15-34-44_587-3ffd685b-ed54-4b51-b33d-879994b9ccc4.jpg	1309	2403	1394	2476	Tripanosoma	0.7148992419242859
adaptaSpot_2021-04-12_15-34-44_587-3ffd685b-ed54-4b51-b33d-879994b9ccc4.jpg	2084	2712	2178	2789	Tripanosoma	0.606770396232605
adaptaSpot_2021-04-12_15-34-44_587-3ffd685b-ed54-4b51-b33d-879994b9ccc4.jpg	1686	2783	1798	2880	Tripanosoma	0.4654656648635864
adaptaSpot_2021-04-12_15-35-17_234-b18c89eb-7c92-42f3-ae2c-06f674f3ab86.jpg	1931	1848	2049	1934	Tripanosoma	0.6460824012756348
adaptaSpot_2021-04-12_15-35-17_234-b18c89eb-7c92-42f3-ae2c-06f674f3ab86.jpg	2226	2444	2299	2535	Tripanosoma	0.3946014642715454
adaptaSpot_2021-04-12_15-35-17_234-b18c89eb-7c92-42f3-ae2c-06f674f3ab86.jpg	1780	2326	1857	2397	Tripanosoma	0.3751969039440155
adaptaSpot_2021-04-12_15-35-37_240-413c1769-90b9-4096-a6a2-48543f0867b4.jpg	1604	1828	1677	1925	Tripanosoma	0.6712438464164734
adaptaSpot_2021-04-12_15-35-45_097-787c6f82-9c51-4f37-80fc-84bd697cdd38.jpg	2043	2462	2125	2547	Tripanosoma	0.7291358113288879
adaptaSpot_2021-04-12_15-35-45_097-787c6f82-9c51-4f37-80fc-84bd697cdd38.jpg	1332	2509	1415	2597	Tripanosoma	0.5955557227134705
adaptaSpot_2021-04-12_15-35-45_097-787c6f82-9c51-4f37-80fc-84bd697cdd38.jpg	1721	1261	1819	1329	Tripanosoma	0.3600298166275024
adaptaSpot_2021-04-12_15-35-51_655-5473b7b9-248d-4ea8-9498-3bc68e6fc5a9.jpg	2164	3054	2246	3134	Tripanosoma	0.5967457294464111
adaptaSpot_2021-04-12_15-35-51_655-5473b7b9-248d-4ea8-9498-3bc68e6fc5a9.jpg	1542	1530	1660	1604	Tripanosoma	0.5774776935577393
adaptaSpot_2021-04-12_15-35-51_655-5473b7b9-248d-4ea8-9498-3bc68e6fc5a9.jpg	2636	1907	2765	1978	Tripanosoma	0.4395142793655395
adaptaSpot_2021-04-12_15-35-51_655-5473b7b9-248d-4ea8-9498-3bc68e6fc5a9.jpg	1285	2347	1385	2420	Tripanosoma	0.3007286787033081
adaptaSpot_2021-04-12_15-36-13_058-0f4a2e89-5a9f-43f3-bf15-49904b1f7d25.jpg	1267	2311	1341	2382	Tripanosoma	0.6882129907608032
adaptaSpot_2021-04-12_15-36-24_943-1ff7100a-0abf-4495-ba5f-f0d1cab781d6.jpg	1026	1468	1123	1562	Tripanosoma	0.5222420692443848
adaptaSpot_2021-04-12_15-36-59_959-5828495b-101e-44b0-b371-7c90f6677bca.jpg	1509	2827	1589	2907	Tripanosoma	0.6444090008735657
adaptaSpot_2021-04-12_15-37-13_175-c3e595ec-6c97-41e9-a2ed-d8313d4ce425.jpg	2046	3172	2137	3246	Tripanosoma	0.6382061839103699
adaptaSpot_2021-04-12_15-37-13_175-c3e595ec-6c97-41e9-a2ed-d8313d4ce425.jpg	2137	2509	2255	2621	Tripanosoma	0.5143411159515381
adaptaSpot_2021-04-12_15-37-28_590-046b3725-55d7-4ed8-b474-8fe5baa8102f.jpg	1727	2877	1816	2969	Tripanosoma	0.7949721813201904
adaptaSpot_2021-04-12_15-37-28_590-046b3725-55d7-4ed8-b474-8fe5baa8102f.jpg	1126	1412	1197	1494	Tripanosoma	0.6293197870254517
adaptaSpot_2021-04-12_15-37-28_590-046b3725-55d7-4ed8-b474-8fe5baa8102f.jpg	1491	1273	1595	1356	Tripanosoma	0.5923758745193481
adaptaSpot_2021-04-12_15-37-36_145-9b43c864-99fd-4a15-b303-b4c8fe019abe.jpg	2164	2715	2299	2845	Tripanosoma	0.7592073678970337
adaptaSpot_2021-04-12_15-37-36_145-9b43c864-99fd-4a15-b303-b4c8fe019abe.jpg	1692	1430	1842	1548	Tripanosoma	0.7080199718475342
adaptaSpot_2021-04-12_15-37-36_145-9b43c864-99fd-4a15-b303-b4c8fe019abe.jpg	1604	2190	1766	2270	Tripanosoma	0.6265496015548706
adaptaSpot_2021-04-12_15-37-36_145-9b43c864-99fd-4a15-b303-b4c8fe019abe.jpg	1907	1972	2055	2058	Tripanosoma	0.5769234299659729
adaptaSpot_2021-04-12_15-37-36_145-9b43c864-99fd-4a15-b303-b4c8fe019abe.jpg	1665	1633	1751	1716	Tripanosoma	0.5438086986541748
adaptaSpot_2021-04-12_15-37-52_395-9470b60f-0a49-4bf7-9bb9-a5b26144b699.jpg	1542	1562	1639	1636	Tripanosoma	0.609117329120636
adaptaSpot_2021-04-12_15-37-52_395-9470b60f-0a49-4bf7-9bb9-a5b26144b699.jpg	2187	1789	2352	1881	Tripanosoma	0.5013823509216309
adaptaSpot_2021-04-12_15-37-52_395-9470b60f-0a49-4bf7-9bb9-a5b26144b699.jpg	1857	3143	1940	3228	Tripanosoma	0.4614478647708893
adaptaSpot_2021-04-12_15-37-52_395-9470b60f-0a49-4bf7-9bb9-a5b26144b699.jpg	1261	2199	1344	2264	Tripanosoma	0.3567948639392853
adaptaSpot_2021-04-12_15-38-04_374-abbf3a3e-6ef5-48a6-8c0c-c79824b1eca6.jpg	1766	3128	1848	3205	Tripanosoma	0.7588047981262207
adaptaSpot_2021-04-12_15-38-04_374-abbf3a3e-6ef5-48a6-8c0c-c79824b1eca6.jpg	1627	2641	1704	2712	Tripanosoma	0.6848597526550293
adaptaSpot_2021-04-12_15-38-04_374-abbf3a3e-6ef5-48a6-8c0c-c79824b1eca6.jpg	1707	1878	1798	1943	Tripanosoma	0.3200436234474182
adaptaSpot_2021-04-12_15-38-13_561-c5089630-4950-4ac8-a333-251a7d4e1462.jpg	1857	1621	1963	1707	Tripanosoma	0.4329227805137634
adaptaSpot_2021-04-12_15-38-13_561-c5089630-4950-4ac8-a333-251a7d4e1462.jpg	2031	2895	2090	2975	Tripanosoma	0.3837416172027588
adaptaSpot_2021-04-12_15-38-34_931-e0897293-05f9-48f2-aa2c-02ab03e59dd8.jpg	1689	1754	1786	1831	Tripanosoma	0.7500598430633545
adaptaSpot_2021-04-12_15-38-34_931-e0897293-05f9-48f2-aa2c-02ab03e59dd8.jpg	2249	1727	2338	1810	Tripanosoma	0.4262107014656067
adaptaSpot_2021-04-12_15-39-21_707-72b60d55-30fe-4702-8ccd-29befa33f84a.jpg	1727	1527	1810	1645	Tripanosoma	0.7843582630157471
adaptaSpot_2021-04-12_15-39-21_707-72b60d55-30fe-4702-8ccd-29befa33f84a.jpg	1203	1503	1270	1574	Tripanosoma	0.6973516345024109
adaptaSpot_2021-04-12_15-39-21_707-72b60d55-30fe-4702-8ccd-29befa33f84a.jpg	1259	1400	1347	1471	Tripanosoma	0.6777118444442749
adaptaSpot_2021-04-12_15-39-40_874-f3ed6579-eec3-4b6f-b474-7660eec72bff.jpg	2630	1825	2709	1910	Tripanosoma	0.780211329460144
adaptaSpot_2021-04-12_15-39-40_874-f3ed6579-eec3-4b6f-b474-7660eec72bff.jpg	1064	1819	1149	1901	Tripanosoma	0.7641633152961731
adaptaSpot_2021-04-12_15-39-40_874-f3ed6579-eec3-4b6f-b474-7660eec72bff.jpg	2341	2441	2414	2512	Tripanosoma	0.7488849759101868
adaptaSpot_2021-04-12_15-39-40_874-f3ed6579-eec3-4b6f-b474-7660eec72bff.jpg	1772	1760	1842	1839	Tripanosoma	0.7289654016494751
adaptaSpot_2021-04-12_15-39-40_874-f3ed6579-eec3-4b6f-b474-7660eec72bff.jpg	787	2034	899	2149	Tripanosoma	0.681481122970581
adaptaSpot_2021-04-12_15-39-40_874-f3ed6579-eec3-4b6f-b474-7660eec72bff.jpg	1014	2114	1093	2181	Tripanosoma	0.6409945487976074
adaptaSpot_2021-04-12_15-39-40_874-f3ed6579-eec3-4b6f-b474-7660eec72bff.jpg	2326	1329	2420	1453	Tripanosoma	0.581779420375824
adaptaSpot_2021-04-12_15-39-40_874-f3ed6579-eec3-4b6f-b474-7660eec72bff.jpg	958	1146	1052	1217	Tripanosoma	0.4767320156097412
adaptaSpot_2021-04-12_15-39-40_874-f3ed6579-eec3-4b6f-b474-7660eec72bff.jpg	1677	2152	1760	2220	Tripanosoma	0.4618184268474579
adaptaSpot_2021-04-12_15-39-40_874-f3ed6579-eec3-4b6f-b474-7660eec72bff.jpg	1406	2992	1500	3078	Tripanosoma	0.4119933545589447
adaptaSpot_2021-04-12_15-39-40_874-f3ed6579-eec3-4b6f-b474-7660eec72bff.jpg	1754	2347	1839	2411	Tripanosoma	0.3901874423027038
adaptaSpot_2021-04-12_15-39-40_874-f3ed6579-eec3-4b6f-b474-7660eec72bff.jpg	2529	1674	2600	1742	Tripanosoma	0.3498496115207672
adaptaSpot_2021-04-12_15-39-40_874-f3ed6579-eec3-4b6f-b474-7660eec72bff.jpg	2759	2120	2839	2211	Tripanosoma	0.3186366558074951
adaptaSpot_2021-04-12_15-39-59_683-818a79e6-e5b4-48eb-88b6-8f16b12538d9.jpg	1403	2553	1489	2641	Tripanosoma	0.7498007416725159
adaptaSpot_2021-04-12_15-39-59_683-818a79e6-e5b4-48eb-88b6-8f16b12538d9.jpg	1996	2674	2090	2739	Tripanosoma	0.6173469424247742
adaptaSpot_2021-04-12_15-39-59_683-818a79e6-e5b4-48eb-88b6-8f16b12538d9.jpg	1733	2526	1816	2609	Tripanosoma	0.5213624238967896
adaptaSpot_2021-04-12_15-39-59_683-818a79e6-e5b4-48eb-88b6-8f16b12538d9.jpg	498	1347	574	1427	Tripanosoma	0.4905807077884674
adaptaSpot_2021-04-12_15-39-59_683-818a79e6-e5b4-48eb-88b6-8f16b12538d9.jpg	1745	2951	1866	3025	Tripanosoma	0.4615978896617889
adaptaSpot_2021-04-12_15-39-59_683-818a79e6-e5b4-48eb-88b6-8f16b12538d9.jpg	513	2258	589	2341	Tripanosoma	0.3230022192001343
adaptaSpot_2021-04-12_15-40-07_310-4097d35f-3146-4a00-be93-9f994ddbb980.jpg	2288	1987	2364	2087	Tripanosoma	0.7302458882331848
adaptaSpot_2021-04-12_15-40-07_310-4097d35f-3146-4a00-be93-9f994ddbb980.jpg	869	2181	967	2264	Tripanosoma	0.6464675068855286
adaptaSpot_2021-04-12_15-40-07_310-4097d35f-3146-4a00-be93-9f994ddbb980.jpg	2149	2291	2226	2367	Tripanosoma	0.6419763565063477
adaptaSpot_2021-04-12_15-40-07_310-4097d35f-3146-4a00-be93-9f994ddbb980.jpg	2075	2007	2184	2102	Tripanosoma	0.5412009358406067
adaptaSpot_2021-04-12_15-40-07_310-4097d35f-3146-4a00-be93-9f994ddbb980.jpg	1238	2267	1323	2411	Tripanosoma	0.5111396908760071
adaptaSpot_2021-04-12_15-40-07_310-4097d35f-3146-4a00-be93-9f994ddbb980.jpg	2078	3146	2161	3222	Tripanosoma	0.3553054928779602
adaptaSpot_2021-04-12_15-40-18_689-fbee28f8-ed37-4f33-b173-9b41b242a784.jpg	377	2751	462	2830	Tripanosoma	0.7351096868515015
adaptaSpot_2021-04-12_15-40-18_689-fbee28f8-ed37-4f33-b173-9b41b242a784.jpg	704	1474	787	1553	Tripanosoma	0.6066633462905884
adaptaSpot_2021-04-12_15-40-18_689-fbee28f8-ed37-4f33-b173-9b41b242a784.jpg	1332	1146	1412	1235	Tripanosoma	0.532633900642395
adaptaSpot_2021-04-12_15-40-18_689-fbee28f8-ed37-4f33-b173-9b41b242a784.jpg	1577	2954	1677	3037	Tripanosoma	0.4355342090129852
adaptaSpot_2021-04-12_15-40-18_689-fbee28f8-ed37-4f33-b173-9b41b242a784.jpg	1253	1144	1329	1223	Tripanosoma	0.3412203788757324
adaptaSpot_2021-04-12_15-40-18_689-fbee28f8-ed37-4f33-b173-9b41b242a784.jpg	1984	2700	2093	2818	Tripanosoma	0.3237215876579284
adaptaSpot_2021-04-12_15-40-28_111-a5d7eaf4-2259-42e1-ae03-3ad37d1a29b2.jpg	1769	1020	1860	1099	Tripanosoma	0.8392881751060486
adaptaSpot_2021-04-12_15-40-28_111-a5d7eaf4-2259-42e1-ae03-3ad37d1a29b2.jpg	1795	2580	1881	2650	Tripanosoma	0.6213251948356628
adaptaSpot_2021-04-12_15-40-28_111-a5d7eaf4-2259-42e1-ae03-3ad37d1a29b2.jpg	1757	3181	1863	3308	Tripanosoma	0.4155184030532837
adaptaSpot_2021-04-12_15-40-28_111-a5d7eaf4-2259-42e1-ae03-3ad37d1a29b2.jpg	1235	2907	1326	3013	Tripanosoma	0.3447761237621307
adaptaSpot_2021-04-12_15-40-49_947-bea1bdfd-262f-4bb6-9823-a490f9b2ebbc.jpg	1164	2712	1259	2801	Tripanosoma	0.5736009478569031
adaptaSpot_2021-04-12_15-40-49_947-bea1bdfd-262f-4bb6-9823-a490f9b2ebbc.jpg	2199	2299	2276	2361	Tripanosoma	0.541313886642456
adaptaSpot_2021-04-12_15-41-06_824-fbf64520-6bc0-43b0-8905-74e62492e969.jpg	1052	2184	1129	2270	Tripanosoma	0.4999499320983886
adaptaSpot_2021-04-12_15-41-06_824-fbf64520-6bc0-43b0-8905-74e62492e969.jpg	1318	1707	1427	1807	Tripanosoma	0.4938480257987976
adaptaSpot_2021-04-12_15-41-06_824-fbf64520-6bc0-43b0-8905-74e62492e969.jpg	917	2969	999	3045	Tripanosoma	0.439081996679306
adaptaSpot_2021-04-12_15-41-06_824-fbf64520-6bc0-43b0-8905-74e62492e969.jpg	1362	2320	1444	2403	Tripanosoma	0.4087324440479278
adaptaSpot_2021-04-12_15-41-17_077-effe1671-9e7d-4e33-9d1f-fdc5009bbce7.jpg	1733	1748	1819	1839	Tripanosoma	0.7108988165855408
adaptaSpot_2021-04-12_15-41-51_297-7484ed9b-8744-44d8-83ae-30a2af463780.jpg	1144	2485	1229	2556	Tripanosoma	0.6376922726631165
adaptaSpot_2021-04-12_15-41-51_297-7484ed9b-8744-44d8-83ae-30a2af463780.jpg	2016	2096	2087	2176	Tripanosoma	0.5407896041870117
adaptaSpot_2021-04-12_15-42-15_531-869bcb42-b677-4159-b8d6-a692e1b29c75.jpg	1247	2184	1374	2261	Tripanosoma	0.7143466472625732
adaptaSpot_2021-04-12_15-42-15_531-869bcb42-b677-4159-b8d6-a692e1b29c75.jpg	1890	1710	1978	1775	Tripanosoma	0.4759842455387115
adaptaSpot_2021-04-12_15-42-29_944-6a1636fe-e220-4e66-bd87-a22e816f2f75.jpg	2485	2329	2580	2417	Tripanosoma	0.8077656030654907
adaptaSpot_2021-04-12_15-42-29_944-6a1636fe-e220-4e66-bd87-a22e816f2f75.jpg	1695	2164	1828	2282	Tripanosoma	0.5609895586967468
adaptaSpot_2021-04-12_15-42-29_944-6a1636fe-e220-4e66-bd87-a22e816f2f75.jpg	813	2137	896	2232	Tripanosoma	0.4851747155189514
adaptaSpot_2021-04-12_15-42-29_944-6a1636fe-e220-4e66-bd87-a22e816f2f75.jpg	1783	2072	1863	2149	Tripanosoma	0.4472361207008362
adaptaSpot_2021-04-12_15-42-29_944-6a1636fe-e220-4e66-bd87-a22e816f2f75.jpg	1863	1851	1963	2031	Tripanosoma	0.3643056154251098
adaptaSpot_2021-04-12_15-42-55_543-1c7cebbe-2206-4de7-b44f-2350d881f1e5.jpg	1356	2420	1427	2503	Tripanosoma	0.674659788608551
adaptaSpot_2021-04-12_15-42-55_543-1c7cebbe-2206-4de7-b44f-2350d881f1e5.jpg	1792	1639	1907	1777	Tripanosoma	0.5817587375640869
adaptaSpot_2021-04-12_15-42-55_543-1c7cebbe-2206-4de7-b44f-2350d881f1e5.jpg	386	2355	521	2479	Tripanosoma	0.4939060807228088
adaptaSpot_2021-04-12_15-42-55_543-1c7cebbe-2206-4de7-b44f-2350d881f1e5.jpg	1565	1474	1660	1556	Tripanosoma	0.4667471051216125
adaptaSpot_2021-04-12_15-42-55_543-1c7cebbe-2206-4de7-b44f-2350d881f1e5.jpg	2069	1291	2164	1365	Tripanosoma	0.4093300402164459
adaptaSpot_2021-04-12_15-42-55_543-1c7cebbe-2206-4de7-b44f-2350d881f1e5.jpg	1589	1963	1851	2081	Tripanosoma	0.3464101254940033
adaptaSpot_2021-04-12_15-43-14_582-c7053769-8e4e-4df1-b349-da4c50f78f53.jpg	1415	2093	1506	2193	Tripanosoma	0.773764967918396
adaptaSpot_2021-04-12_15-43-14_582-c7053769-8e4e-4df1-b349-da4c50f78f53.jpg	1598	1760	1680	1884	Tripanosoma	0.7289007902145386
adaptaSpot_2021-04-12_15-43-14_582-c7053769-8e4e-4df1-b349-da4c50f78f53.jpg	406	1898	545	1993	Tripanosoma	0.6835255026817322
adaptaSpot_2021-04-12_15-43-14_582-c7053769-8e4e-4df1-b349-da4c50f78f53.jpg	2689	1795	2786	1884	Tripanosoma	0.4564581513404846
adaptaSpot_2021-04-12_15-43-27_600-758146c9-d6c7-4f14-9db4-8d570815034a.jpg	2571	1990	2668	2084	Tripanosoma	0.784787654876709
adaptaSpot_2021-04-12_15-43-27_600-758146c9-d6c7-4f14-9db4-8d570815034a.jpg	1040	1073	1141	1155	Tripanosoma	0.6786612272262573
adaptaSpot_2021-04-12_15-43-27_600-758146c9-d6c7-4f14-9db4-8d570815034a.jpg	802	1589	917	1704	Tripanosoma	0.591282844543457
adaptaSpot_2021-04-12_15-43-27_600-758146c9-d6c7-4f14-9db4-8d570815034a.jpg	1090	964	1173	1040	Tripanosoma	0.4489261507987976
adaptaSpot_2021-04-12_15-43-27_600-758146c9-d6c7-4f14-9db4-8d570815034a.jpg	1011	3296	1111	3379	Tripanosoma	0.3095468878746032
adaptaSpot_2021-04-12_15-43-43_177-d7d9620c-1063-49d7-9329-39cdbbebcc31.jpg	2358	2093	2435	2167	Tripanosoma	0.6729958653450012
adaptaSpot_2021-04-12_15-43-43_177-d7d9620c-1063-49d7-9329-39cdbbebcc31.jpg	1910	2963	2031	3078	Tripanosoma	0.6368030309677124
adaptaSpot_2021-04-12_15-43-43_177-d7d9620c-1063-49d7-9329-39cdbbebcc31.jpg	2022	2868	2090	2951	Tripanosoma	0.6121509671211243
adaptaSpot_2021-04-12_15-43-43_177-d7d9620c-1063-49d7-9329-39cdbbebcc31.jpg	695	3031	813	3119	Tripanosoma	0.4824770987033844
adaptaSpot_2021-04-12_15-44-12_504-a8205877-1fbd-427e-b1fc-85a6c316c394.jpg	2046	2568	2199	2686	Tripanosoma	0.7483706474304199
adaptaSpot_2021-04-12_15-44-12_504-a8205877-1fbd-427e-b1fc-85a6c316c394.jpg	952	2694	1046	2792	Tripanosoma	0.6601673364639282
adaptaSpot_2021-04-12_15-44-12_504-a8205877-1fbd-427e-b1fc-85a6c316c394.jpg	1194	2948	1279	3101	Tripanosoma	0.5411668419837952
adaptaSpot_2021-04-12_15-44-22_695-f56cba27-265a-4bc5-91c8-b52bbc03aa36.jpg	984	1825	1073	1895	Tripanosoma	0.6340926885604858
adaptaSpot_2021-04-12_15-44-22_695-f56cba27-265a-4bc5-91c8-b52bbc03aa36.jpg	1792	2370	1934	2465	Tripanosoma	0.5298988223075867
adaptaSpot_2021-04-12_15-44-22_695-f56cba27-265a-4bc5-91c8-b52bbc03aa36.jpg	860	2341	922	2444	Tripanosoma	0.5000544786453247
adaptaSpot_2021-04-12_15-44-22_695-f56cba27-265a-4bc5-91c8-b52bbc03aa36.jpg	2043	2636	2137	2727	Tripanosoma	0.4361509382724762
adaptaSpot_2021-04-12_15-44-22_695-f56cba27-265a-4bc5-91c8-b52bbc03aa36.jpg	911	2751	1055	2866	Tripanosoma	0.4205195307731628
adaptaSpot_2021-04-12_15-44-48_155-a094966f-07d3-4c55-9b71-947dee04e97b.jpg	1842	2078	1954	2223	Tripanosoma	0.7237117290496826
adaptaSpot_2021-04-12_15-44-48_155-a094966f-07d3-4c55-9b71-947dee04e97b.jpg	1294	2081	1371	2158	Tripanosoma	0.5973066091537476
adaptaSpot_2021-04-12_15-44-48_155-a094966f-07d3-4c55-9b71-947dee04e97b.jpg	1146	2795	1244	2871	Tripanosoma	0.4699149429798126
adaptaSpot_2021-04-12_15-45-13_290-da719840-7c79-4bb9-8238-e348e79b5d73.jpg	1627	2276	1727	2355	Tripanosoma	0.7762728929519653
adaptaSpot_2021-04-12_15-45-13_290-da719840-7c79-4bb9-8238-e348e79b5d73.jpg	2125	2314	2202	2385	Tripanosoma	0.7262089252471924
adaptaSpot_2021-04-12_15-45-13_290-da719840-7c79-4bb9-8238-e348e79b5d73.jpg	1559	943	1630	1020	Tripanosoma	0.7249745726585388
adaptaSpot_2021-04-12_15-45-13_290-da719840-7c79-4bb9-8238-e348e79b5d73.jpg	1996	2087	2114	2199	Tripanosoma	0.680176317691803
adaptaSpot_2021-04-12_15-45-13_290-da719840-7c79-4bb9-8238-e348e79b5d73.jpg	1757	3175	1836	3272	Tripanosoma	0.6499471068382263
adaptaSpot_2021-04-12_15-45-13_290-da719840-7c79-4bb9-8238-e348e79b5d73.jpg	2727	1710	2804	1789	Tripanosoma	0.6016359329223633
adaptaSpot_2021-04-12_15-45-13_290-da719840-7c79-4bb9-8238-e348e79b5d73.jpg	993	1571	1073	1654	Tripanosoma	0.5586206912994385
adaptaSpot_2021-04-12_15-45-13_290-da719840-7c79-4bb9-8238-e348e79b5d73.jpg	2143	1427	2243	1506	Tripanosoma	0.5494095087051392
adaptaSpot_2021-04-12_15-45-13_290-da719840-7c79-4bb9-8238-e348e79b5d73.jpg	1887	2674	1963	2736	Tripanosoma	0.5097286105155945
adaptaSpot_2021-04-12_15-45-13_290-da719840-7c79-4bb9-8238-e348e79b5d73.jpg	2420	1261	2529	1374	Tripanosoma	0.4718799889087677
adaptaSpot_2021-04-12_15-45-13_290-da719840-7c79-4bb9-8238-e348e79b5d73.jpg	1338	1194	1450	1282	Tripanosoma	0.3314316868782043
adaptaSpot_2021-04-12_15-45-26_538-4c2c29c6-cf34-48f3-8f15-bff1e8c46386.jpg	669	2237	745	2308	Tripanosoma	0.7122928500175476
adaptaSpot_2021-04-12_15-45-26_538-4c2c29c6-cf34-48f3-8f15-bff1e8c46386.jpg	1253	1645	1320	1721	Tripanosoma	0.6855877637863159
adaptaSpot_2021-04-12_15-45-26_538-4c2c29c6-cf34-48f3-8f15-bff1e8c46386.jpg	1839	1480	1910	1553	Tripanosoma	0.6308705806732178
adaptaSpot_2021-04-12_15-45-26_538-4c2c29c6-cf34-48f3-8f15-bff1e8c46386.jpg	530	2002	663	2120	Tripanosoma	0.6305429339408875
adaptaSpot_2021-04-12_15-45-26_538-4c2c29c6-cf34-48f3-8f15-bff1e8c46386.jpg	1978	1459	2055	1536	Tripanosoma	0.5743324160575867
adaptaSpot_2021-04-12_15-45-26_538-4c2c29c6-cf34-48f3-8f15-bff1e8c46386.jpg	949	1185	1052	1303	Tripanosoma	0.5312536358833313
adaptaSpot_2021-04-12_15-45-26_538-4c2c29c6-cf34-48f3-8f15-bff1e8c46386.jpg	1303	1285	1382	1365	Tripanosoma	0.5035688281059265
adaptaSpot_2021-04-12_15-45-26_538-4c2c29c6-cf34-48f3-8f15-bff1e8c46386.jpg	1320	1633	1382	1713	Tripanosoma	0.4733609855175018
adaptaSpot_2021-04-12_15-45-26_538-4c2c29c6-cf34-48f3-8f15-bff1e8c46386.jpg	681	1341	775	1418	Tripanosoma	0.3924500644207001
adaptaSpot_2021-04-12_15-45-36_725-e794a6cc-af0d-4d9c-b24c-4f4c45e88e10.jpg	1046	1742	1114	1825	Tripanosoma	0.7793395519256592
adaptaSpot_2021-04-12_15-45-36_725-e794a6cc-af0d-4d9c-b24c-4f4c45e88e10.jpg	480	1854	569	1943	Tripanosoma	0.7769726514816284
adaptaSpot_2021-04-12_15-45-36_725-e794a6cc-af0d-4d9c-b24c-4f4c45e88e10.jpg	2559	2739	2692	2839	Tripanosoma	0.4495324492454529
adaptaSpot_2021-04-12_15-45-52_302-66d332e3-1eea-4129-bfed-0416d1ee6f15.jpg	2497	2612	2577	2709	Tripanosoma	0.7737378478050232
adaptaSpot_2021-04-12_15-45-52_302-66d332e3-1eea-4129-bfed-0416d1ee6f15.jpg	1751	3039	1839	3119	Tripanosoma	0.7563961744308472
adaptaSpot_2021-04-12_15-45-52_302-66d332e3-1eea-4129-bfed-0416d1ee6f15.jpg	406	1592	498	1671	Tripanosoma	0.7320606112480164
adaptaSpot_2021-04-12_15-45-52_302-66d332e3-1eea-4129-bfed-0416d1ee6f15.jpg	1306	1660	1397	1727	Tripanosoma	0.6982666254043579
adaptaSpot_2021-04-12_15-45-52_302-66d332e3-1eea-4129-bfed-0416d1ee6f15.jpg	1164	2739	1259	2818	Tripanosoma	0.6566900610923767
adaptaSpot_2021-04-12_15-45-52_302-66d332e3-1eea-4129-bfed-0416d1ee6f15.jpg	489	1949	586	2025	Tripanosoma	0.6477022171020508
adaptaSpot_2021-04-12_15-45-52_302-66d332e3-1eea-4129-bfed-0416d1ee6f15.jpg	1692	1618	1789	1751	Tripanosoma	0.638770580291748
adaptaSpot_2021-04-12_15-45-52_302-66d332e3-1eea-4129-bfed-0416d1ee6f15.jpg	934	1789	1049	1863	Tripanosoma	0.5410032272338867
adaptaSpot_2021-04-12_15-45-52_302-66d332e3-1eea-4129-bfed-0416d1ee6f15.jpg	2164	1960	2232	2034	Tripanosoma	0.5294269919395447
adaptaSpot_2021-04-12_15-46-17_768-13404b5a-078c-4eb3-b13d-b7479393771d.jpg	2093	2656	2202	2798	Tripanosoma	0.6903201937675476
adaptaSpot_2021-04-12_15-46-17_768-13404b5a-078c-4eb3-b13d-b7479393771d.jpg	2181	2102	2258	2178	Tripanosoma	0.561194121837616
adaptaSpot_2021-04-12_15-46-26_423-d202b4eb-30b1-4d65-8e56-53333aa5d6fe.jpg	1129	2016	1211	2099	Tripanosoma	0.7338600158691406
adaptaSpot_2021-04-12_15-46-26_423-d202b4eb-30b1-4d65-8e56-53333aa5d6fe.jpg	1152	2400	1261	2500	Tripanosoma	0.6084513664245605
adaptaSpot_2021-04-12_15-46-26_423-d202b4eb-30b1-4d65-8e56-53333aa5d6fe.jpg	356	2730	451	2827	Tripanosoma	0.5734790563583374
adaptaSpot_2021-04-12_15-46-26_423-d202b4eb-30b1-4d65-8e56-53333aa5d6fe.jpg	1427	2456	1506	2609	Tripanosoma	0.4876435995101928
adaptaSpot_2021-04-12_15-46-26_423-d202b4eb-30b1-4d65-8e56-53333aa5d6fe.jpg	2662	2709	2765	2786	Tripanosoma	0.305297315120697
adaptaSpot_2021-04-12_15-46-37_175-f7d7d3ed-1213-4e44-87cc-f59ce7e7448c.jpg	1639	2748	1727	2836	Tripanosoma	0.7947773933410645
adaptaSpot_2021-04-12_15-46-37_175-f7d7d3ed-1213-4e44-87cc-f59ce7e7448c.jpg	1385	2597	1486	2733	Tripanosoma	0.6736658811569214
adaptaSpot_2021-04-12_15-46-37_175-f7d7d3ed-1213-4e44-87cc-f59ce7e7448c.jpg	2193	2807	2293	2945	Tripanosoma	0.611221432685852
adaptaSpot_2021-04-12_15-46-37_175-f7d7d3ed-1213-4e44-87cc-f59ce7e7448c.jpg	884	1689	973	1822	Tripanosoma	0.4863178431987762
adaptaSpot_2021-04-12_15-46-37_175-f7d7d3ed-1213-4e44-87cc-f59ce7e7448c.jpg	2341	3016	2444	3199	Tripanosoma	0.3379137516021728
adaptaSpot_2021-04-12_15-46-51_189-37652388-f357-4f32-a8b4-cb58d8292549.jpg	1315	2181	1403	2276	Tripanosoma	0.8407818078994751
adaptaSpot_2021-04-12_15-46-51_189-37652388-f357-4f32-a8b4-cb58d8292549.jpg	698	1993	799	2081	Tripanosoma	0.6758469939231873
adaptaSpot_2021-04-12_15-46-51_189-37652388-f357-4f32-a8b4-cb58d8292549.jpg	949	1978	1076	2075	Tripanosoma	0.5798985958099365
adaptaSpot_2021-04-12_15-46-56_114-3fbfc18e-8d34-4e72-9f75-118369355a00.jpg	1005	1144	1099	1235	Tripanosoma	0.6196499466896057
adaptaSpot_2021-04-12_15-46-56_114-3fbfc18e-8d34-4e72-9f75-118369355a00.jpg	2347	1264	2450	1350	Tripanosoma	0.6037570834159851
adaptaSpot_2021-04-12_15-46-56_114-3fbfc18e-8d34-4e72-9f75-118369355a00.jpg	1073	3364	1179	3452	Tripanosoma	0.5566261410713196
adaptaSpot_2021-04-12_15-48-22_730-22797f42-25e9-470c-b55d-c8c5b9bf20db.jpg	1951	3116	2043	3222	Tripanosoma	0.7314963340759277
adaptaSpot_2021-04-12_15-48-22_730-22797f42-25e9-470c-b55d-c8c5b9bf20db.jpg	1273	2871	1415	2978	Tripanosoma	0.463624358177185
adaptaSpot_2021-04-12_15-48-22_730-22797f42-25e9-470c-b55d-c8c5b9bf20db.jpg	1645	1203	1730	1303	Tripanosoma	0.4099951386451721
adaptaSpot_2021-04-12_15-48-47_431-9ba87a96-0e4a-414c-8d08-cfaaa0567303.jpg	990	1901	1052	1975	Tripanosoma	0.593626856803894
adaptaSpot_2021-04-12_15-48-47_431-9ba87a96-0e4a-414c-8d08-cfaaa0567303.jpg	925	2403	1011	2482	Tripanosoma	0.5391143560409546
adaptaSpot_2021-04-12_15-48-47_431-9ba87a96-0e4a-414c-8d08-cfaaa0567303.jpg	1819	1742	1895	1822	Tripanosoma	0.3269985616207123
adaptaSpot_2021-04-12_15-49-07_402-be7d7fc0-d584-4fff-8ed9-a875ed35e578.jpg	860	2258	987	2364	Tripanosoma	0.6270931959152222
adaptaSpot_2021-04-12_15-49-07_402-be7d7fc0-d584-4fff-8ed9-a875ed35e578.jpg	2173	2388	2252	2479	Tripanosoma	0.5897284746170044
adaptaSpot_2021-04-12_15-49-24_213-571dfdec-a385-4081-8d91-7b57e80bff32.jpg	1067	2285	1144	2379	Tripanosoma	0.7712262868881226
adaptaSpot_2021-04-12_15-49-54_475-ff5acc91-78f2-4d92-bbb8-4603ec0ad5e2.jpg	2081	2064	2161	2143	Tripanosoma	0.6189148426055908
adaptaSpot_2021-04-12_15-49-54_475-ff5acc91-78f2-4d92-bbb8-4603ec0ad5e2.jpg	1946	2880	2016	2992	Tripanosoma	0.5964617133140564
adaptaSpot_2021-04-12_15-49-54_475-ff5acc91-78f2-4d92-bbb8-4603ec0ad5e2.jpg	1901	1772	1966	1845	Tripanosoma	0.5580713152885437
adaptaSpot_2021-04-12_15-50-28_663-9f9afa17-a5c5-48bc-8e9c-076a4b84b968.jpg	2187	1772	2273	1842	Tripanosoma	0.6729481220245361
adaptaSpot_2021-04-12_15-50-28_663-9f9afa17-a5c5-48bc-8e9c-076a4b84b968.jpg	766	2355	840	2476	Tripanosoma	0.5657166242599487
adaptaSpot_2021-04-12_15-50-28_663-9f9afa17-a5c5-48bc-8e9c-076a4b84b968.jpg	2196	1459	2288	1606	Tripanosoma	0.5589466094970703
adaptaSpot_2021-04-12_15-50-28_663-9f9afa17-a5c5-48bc-8e9c-076a4b84b968.jpg	1365	2724	1456	2801	Tripanosoma	0.4279466867446899
adaptaSpot_2021-04-12_15-51-41_644-5b56d4c4-3720-4cf3-aa9c-d55942ef1130.jpg	1099	1654	1176	1721	Tripanosoma	0.7502055764198303
adaptaSpot_2021-04-12_15-51-41_644-5b56d4c4-3720-4cf3-aa9c-d55942ef1130.jpg	1223	1845	1332	1925	Tripanosoma	0.7485091686248779
adaptaSpot_2021-04-12_15-51-41_644-5b56d4c4-3720-4cf3-aa9c-d55942ef1130.jpg	872	1468	961	1553	Tripanosoma	0.3237163126468658
adaptaSpot_2021-04-12_15-51-50_459-2e31cabd-c147-4172-8326-6b1098560035.jpg	1285	2285	1394	2344	Tripanosoma	0.5054751634597778
adaptaSpot_2021-04-12_15-52-31_805-4dd53a22-39da-4c81-a6e2-1b4e5f7eb049.jpg	1250	3314	1341	3399	Tripanosoma	0.8368192315101624
adaptaSpot_2021-04-12_15-52-31_805-4dd53a22-39da-4c81-a6e2-1b4e5f7eb049.jpg	1300	2358	1418	2432	Tripanosoma	0.5328677892684937
adaptaSpot_2021-04-12_15-52-43_184-724da8d1-7fbc-466b-a973-876d44caa189.jpg	1164	1548	1300	1612	Tripanosoma	0.6376165747642517
adaptaSpot_2021-04-12_15-52-43_184-724da8d1-7fbc-466b-a973-876d44caa189.jpg	1836	3066	1954	3163	Tripanosoma	0.3533833026885986
adaptaSpot_2021-04-12_15-52-52_110-002fde23-6c59-4857-8135-2b0df46410dd.jpg	1474	2338	1553	2414	Tripanosoma	0.6579832434654236
adaptaSpot_2021-04-12_15-52-52_110-002fde23-6c59-4857-8135-2b0df46410dd.jpg	2541	2497	2668	2630	Tripanosoma	0.6318765878677368
adaptaSpot_2021-04-12_15-53-01_156-31bb74d1-9724-4ab9-ab2c-937dff89f54d.jpg	1273	2636	1371	2718	Tripanosoma	0.6839800477027893
adaptaSpot_2021-04-12_15-53-01_156-31bb74d1-9724-4ab9-ab2c-937dff89f54d.jpg	1648	3104	1727	3181	Tripanosoma	0.4068770408630371
adaptaSpot_2021-04-12_15-53-11_341-630f01cd-134b-4b97-8038-5567b2f415bc.jpg	2061	2246	2152	2326	Tripanosoma	0.7866144180297852
adaptaSpot_2021-04-12_15-53-11_341-630f01cd-134b-4b97-8038-5567b2f415bc.jpg	1975	2668	2143	2759	Tripanosoma	0.376476377248764
adaptaSpot_2021-04-12_15-53-11_341-630f01cd-134b-4b97-8038-5567b2f415bc.jpg	2128	1822	2220	1910	Tripanosoma	0.3434215784072876
adaptaSpot_2021-04-12_15-53-39_438-b8f64256-c819-44a1-bfaa-620263f7ee89.jpg	1376	2019	1453	2117	Tripanosoma	0.6638408899307251
adaptaSpot_2021-04-12_15-53-45_763-78f3496d-c536-45c3-821c-38577880eb6f.jpg	1601	2426	1760	2556	Tripanosoma	0.6128320097923279
adaptaSpot_2021-04-12_15-53-45_763-78f3496d-c536-45c3-821c-38577880eb6f.jpg	1067	1639	1158	1698	Tripanosoma	0.6005330681800842
adaptaSpot_2021-04-12_15-54-00_575-79d9842b-2b59-489e-bae8-e134461c3dde.jpg	1486	2633	1574	2745	Tripanosoma	0.7771098017692566
adaptaSpot_2021-04-12_15-54-00_575-79d9842b-2b59-489e-bae8-e134461c3dde.jpg	2205	2615	2335	2730	Tripanosoma	0.604871392250061
adaptaSpot_2021-04-12_15-54-17_456-90b97da0-4ca1-4b86-8144-133bb825b81a.jpg	669	2005	816	2108	Tripanosoma	0.5508500337600708
adaptaSpot_2021-04-12_15-54-17_456-90b97da0-4ca1-4b86-8144-133bb825b81a.jpg	2184	2202	2270	2270	Tripanosoma	0.3721430897712707
adaptaSpot_2021-04-12_15-54-26_541-59bb3de1-9e64-4d6f-b18e-4adefa700f6d.jpg	1362	2521	1468	2636	Tripanosoma	0.734870195388794
adaptaSpot_2021-04-12_15-54-26_541-59bb3de1-9e64-4d6f-b18e-4adefa700f6d.jpg	999	1854	1102	1934	Tripanosoma	0.4441317617893219
adaptaSpot_2021-04-12_15-54-47_778-273e98e2-84bc-41c1-98fd-2a63b782aabb.jpg	1447	2462	1524	2553	Tripanosoma	0.7451174259185791
adaptaSpot_2021-04-06_10-54-54_953-82c35e57-9cfe-4d2c-875e-051254faca17.jpg	1229	1946	1288	2028	Tripanosoma	0.49260014295578
adaptaSpot_2021-04-06_10-54-54_953-82c35e57-9cfe-4d2c-875e-051254faca17.jpg	1545	2111	1615	2178	Tripanosoma	0.392210990190506
adaptaSpot_2021-04-06_11-07-31_870-b41c9523-9986-4f88-86ab-ca6422dd4a22.jpg	1421	1957	1509	2043	Tripanosoma	0.6992970705032349
adaptaSpot_2021-04-09_09-29-42_375-a8bb9284-d060-42a4-9a9a-e186ff16d3b4.jpg	1651	2146	1745	2235	Tripanosoma	0.6992814540863037
adaptaSpot_2021-04-09_09-29-42_375-a8bb9284-d060-42a4-9a9a-e186ff16d3b4.jpg	725	2842	810	2919	Tripanosoma	0.3005703091621399
adaptaSpot_2021-04-09_09-32-16_279-7ff76c4a-bc0e-4e83-be57-d7fb2ce818a2.jpg	1606	2199	1733	2314	Tripanosoma	0.7054224610328674
adaptaSpot_2021-04-09_09-32-24_763-1a3bd07b-d255-4b0d-80d3-aee897ebea62.jpg	1618	840	1719	937	Tripanosoma	0.7045248746871948
adaptaSpot_2021-04-09_09-32-57_684-775b4a80-0d01-4991-a3b3-e81e2f6433a2.jpg	1323	2058	1412	2217	Tripanosoma	0.5830113887786865
adaptaSpot_2021-04-09_09-35-30_976-3891e6f1-35f0-4a41-bc32-a91aa2429d50.jpg	1639	2040	1730	2131	Tripanosoma	0.754413366317749
adaptaSpot_2021-04-09_09-35-30_976-3891e6f1-35f0-4a41-bc32-a91aa2429d50.jpg	710	2721	807	2807	Tripanosoma	0.3495625257492065
adaptaSpot_2021-04-09_09-50-41_054-8fefaed2-8060-4be6-bc7a-2fac36bfe1fa.jpg	1713	1642	1786	1721	Tripanosoma	0.6726521849632263
adaptaSpot_2021-04-09_09-52-33_468-c5d21ddd-81e5-46af-83c1-4f9f93e3d28d.jpg	1123	2314	1244	2394	Tripanosoma	0.7924327254295349
adaptaSpot_2021-04-09_09-54-44_377-3f4fb60a-eea1-4751-95cc-0de6e680162d.jpg	1217	1996	1306	2075	Tripanosoma	0.6003106832504272
adaptaSpot_2021-04-09_09-54-44_377-3f4fb60a-eea1-4751-95cc-0de6e680162d.jpg	1040	1158	1117	1250	Tripanosoma	0.4279171526432037
adaptaSpot_2021-04-09_09-55-22_961-ebb32d81-7b38-4e26-9383-e1697858e417.jpg	1161	2465	1267	2544	Tripanosoma	0.6786482334136963
adaptaSpot_2021-04-09_09-55-46_960-28005f95-829c-492c-b940-3f364f85f787.jpg	1491	2037	1592	2122	Tripanosoma	0.7899656295776367
adaptaSpot_2021-04-09_09-56-19_615-1be03bba-c052-4a16-a7ef-a9671a1d27b8.jpg	1394	2102	1486	2187	Tripanosoma	0.719199538230896
adaptaSpot_2021-04-09_09-56-51_572-137c37af-e6e4-4bca-8b38-8a07565be946.jpg	1235	1822	1368	1913	Tripanosoma	0.6744457483291626
adaptaSpot_2021-04-09_09-57-06_385-7ccec1a7-baf4-4981-a3c4-cbbb43959857.jpg	1359	1739	1438	1851	Tripanosoma	0.6168864369392395
adaptaSpot_2021-04-09_09-58-10_165-c2c3a4e0-6c6a-45c2-a40c-a04251269e8b.jpg	1427	2376	1515	2453	Tripanosoma	0.7504565119743347
adaptaSpot_2021-04-09_10-04-22_032-f5192041-d7d3-4f53-a9c7-0a4f23025263.jpg	1651	1860	1733	1922	Tripanosoma	0.3991380631923675
adaptaSpot_2021-04-09_10-05-06_478-fedb63df-3dd9-4859-bbb2-fa5dcbe9324a.jpg	1388	2789	1465	2868	Tripanosoma	0.6867932081222534
adaptaSpot_2021-04-09_10-05-20_054-3e52299d-7b76-4f80-acf1-f89023e6eb44.jpg	1745	2158	1822	2223	Tripanosoma	0.3458468317985534
adaptaSpot_2021-04-09_10-06-03_129-54b72105-a69e-43df-8ccd-ab08fbd75283.jpg	1518	1928	1645	2055	Tripanosoma	0.6250333189964294
adaptaSpot_2021-04-09_10-06-16_343-58b5a876-7893-4e55-89a6-80570858babb.jpg	1079	1769	1182	1916	Tripanosoma	0.711319088935852
adaptaSpot_2021-04-09_10-07-16_893-98e06823-48b4-4469-92ee-e6b3bb75ac18.jpg	1264	1825	1362	1963	Tripanosoma	0.7137245535850525
adaptaSpot_2021-04-09_10-10-51_960-73da3fec-9d02-4f8e-9889-91ed237411e5.jpg	1447	1863	1556	1951	Tripanosoma	0.4254774749279022
adaptaSpot_2021-04-09_10-13-54_271-e2833eee-74b8-4c85-8407-454a50e4a978.jpg	1601	2989	1689	3069	Tripanosoma	0.4674562811851501
adaptaSpot_2021-04-09_10-14-37_973-45de1f95-aa2f-4fb9-98e9-7437eac65a61.jpg	1394	2208	1474	2352	Tripanosoma	0.6239475011825562
adaptaSpot_2021-04-09_10-15-05_069-8f7adc43-2aae-479f-944b-39ea528ea83d.jpg	2417	2417	2506	2494	Tripanosoma	0.6492523550987244
adaptaSpot_2021-04-09_10-15-05_069-8f7adc43-2aae-479f-944b-39ea528ea83d.jpg	1011	1088	1099	1247	Tripanosoma	0.5607673525810242
adaptaSpot_2021-04-09_10-19-56_838-94cb65ca-e98d-4dcb-bbf3-8fd0b17440a2.jpg	1430	2246	1598	2335	Tripanosoma	0.6322116255760193
adaptaSpot_2021-04-09_10-22-14_150-33346a84-7b5c-4da5-ad54-8ca42d81b0f3.jpg	1710	1141	1798	1229	Tripanosoma	0.8052811622619629
adaptaSpot_2021-04-09_10-26-53_160-88b33824-a9cd-464e-8fc4-f3b53ca74c03.jpg	1261	1984	1356	2078	Tripanosoma	0.615386962890625
adaptaSpot_2021-04-09_11-26-28_206-e4166762-e72e-4b93-9096-4c6aaebe493b.jpg	1241	2550	1323	2641	Tripanosoma	0.4618765115737915
adaptaSpot_2021-04-09_11-26-59_549-63a93149-9bc3-41c8-b059-d2de3cd608ba.jpg	1253	1471	1341	1542	Tripanosoma	0.5200715661048889
adaptaSpot_2021-04-09_11-28-02_104-66224af6-34a5-4eb8-a14c-ec56dcbfa265.jpg	1356	1076	1441	1170	Tripanosoma	0.6237567663192749
adaptaSpot_2021-04-09_11-28-02_104-66224af6-34a5-4eb8-a14c-ec56dcbfa265.jpg	1636	3090	1721	3208	Tripanosoma	0.4351294636726379
adaptaSpot_2021-04-09_11-28-45_908-7cd5afa9-3803-4997-91ea-88142f111c51.jpg	1412	2258	1506	2341	Tripanosoma	0.7944682836532593
adaptaSpot_2021-04-09_11-29-07_143-32742ddb-33c2-4153-99e9-f1ddc6ef6930.jpg	1601	1577	1748	1677	Tripanosoma	0.4488012492656708
adaptaSpot_2021-04-09_11-30-15_682-87e50a54-0d6a-4fc7-ace5-8b14b508f9ff.jpg	1173	1105	1273	1220	Tripanosoma	0.6729002594947815
adaptaSpot_2021-04-09_11-30-15_682-87e50a54-0d6a-4fc7-ace5-8b14b508f9ff.jpg	1742	3084	1839	3193	Tripanosoma	0.5121309757232666
adaptaSpot_2021-04-09_11-39-20_702-d3c4eb1f-3f2f-4951-b45b-75d4cb0a1f5b.jpg	1362	1636	1430	1713	Tripanosoma	0.7061710357666016
adaptaSpot_2021-04-09_11-41-46_402-97fcb4d9-8409-4643-9a49-fc2ae850666b.jpg	1556	2379	1633	2470	Tripanosoma	0.589844286441803
adaptaSpot_2021-04-09_11-42-08_606-0e5f751e-ff5b-47b9-bc56-b9e978e7ab61.jpg	1371	1692	1456	1772	Tripanosoma	0.7859101295471191
adaptaSpot_2021-04-09_11-42-33_740-e2b620f9-d980-41d9-ad9f-6767e86961c6.jpg	1427	2146	1556	2232	Tripanosoma	0.6775795221328735
adaptaSpot_2021-04-09_11-44-29_684-aa0eebb8-05ce-475d-b920-84178ffc9c9d.jpg	1556	2152	1683	2237	Tripanosoma	0.8012576103210449
adaptaSpot_2021-04-09_11-45-03_935-2e94faa3-ef46-4b0a-b3fe-394f3a5da7d1.jpg	1518	1692	1615	1775	Tripanosoma	0.6617686748504639
adaptaSpot_2021-04-09_11-45-27_827-3c63dfaf-a9ad-4e80-89cd-9a741a542430.jpg	990	2379	1064	2456	Tripanosoma	0.6113061904907227
adaptaSpot_2021-04-09_11-46-06_435-01260687-9cbc-4bff-aa3d-32013ded17ca.jpg	1406	1648	1474	1719	Tripanosoma	0.6282980442047119
adaptaSpot_2021-04-09_11-48-06_776-eaf86cde-f9d8-4dc8-bedc-3781a8f075ef.jpg	1618	2061	1695	2131	Tripanosoma	0.6750515699386597
adaptaSpot_2021-04-09_11-49-52_929-d5f747cc-bf42-4ecd-aa63-a567d8fe5537.jpg	1680	1987	1748	2052	Tripanosoma	0.4967307448387146
adaptaSpot_2021-04-09_11-50-09_005-00c16cdf-0a44-4f4d-b4eb-390856cde775.jpg	1548	1598	1624	1680	Tripanosoma	0.6279293298721313
adaptaSpot_2021-04-09_11-50-19_454-d70346d1-389f-4867-bfb4-c05845d6982a.jpg	1721	2305	1828	2414	Tripanosoma	0.8036832213401794
adaptaSpot_2021-04-09_11-51-20_005-e6f4c3de-bc66-4b82-b7b0-e537c3ecd8fe.jpg	1633	2408	1724	2506	Tripanosoma	0.6873895525932312
adaptaSpot_2021-04-09_11-51-20_005-e6f4c3de-bc66-4b82-b7b0-e537c3ecd8fe.jpg	1748	2323	1851	2414	Tripanosoma	0.3884176611900329
adaptaSpot_2021-04-09_11-51-38_379-da470eea-857f-4aab-b254-3b6d072e834d.jpg	1825	2385	1919	2459	Tripanosoma	0.7038091421127319
adaptaSpot_2021-04-09_11-51-38_379-da470eea-857f-4aab-b254-3b6d072e834d.jpg	1247	1609	1320	1680	Tripanosoma	0.3734134435653686
adaptaSpot_2021-04-09_11-52-15_765-1bc5e34f-8ce8-4be1-9562-8bca40898c72.jpg	1630	2025	1736	2117	Tripanosoma	0.7071458101272583
adaptaSpot_2021-04-09_11-54-49_120-2069429e-74ec-4c7e-a09d-8ba5e5c07e17.jpg	2061	1887	2152	1963	Tripanosoma	0.7160979509353638
adaptaSpot_2021-04-09_11-56-37_007-a402a48e-6bea-438f-afac-e0addb73450e.jpg	1347	2161	1424	2237	Tripanosoma	0.6571962833404541
adaptaSpot_2021-06-22_13-43-23_208-1fefc8b1-e18f-4232-9dc0-5b9fc583aea7.jpg	1418	1969	1542	2040	Tripanosoma	0.7667792439460754
adaptaSpot_2021-06-22_14-34-07_089-ffe7c027-1879-4bd8-98c4-4de1140d0915.jpg	1424	1583	1506	1660	Tripanosoma	0.561521589756012
adaptaSpot_2021-06-22_14-53-54_291-4fd3a7ae-d394-4154-ac3e-4a37b992ce99.jpg	1076	3184	1167	3267	Tripanosoma	0.316270112991333
adaptaSpot_2021-06-22_15-11-06_074-d3d1086c-dcc4-4fba-8aff-b9c2295125fc.jpg	1618	1916	1692	2013	Tripanosoma	0.3199896812438965
adaptaSpot_2021-06-22_15-12-20_540-7a8f68f9-784b-4d1a-988f-082a80b9af6e.jpg	1435	1654	1509	1742	Tripanosoma	0.4688247144222259
adaptaSpot_2021-06-22_15-32-17_699-193a1100-70fe-4921-9c84-637b3170eb2b.jpg	1642	2149	1713	2232	Tripanosoma	0.5690708756446838
adaptaSpot_2021-06-22_15-52-21_367-8ba3bf77-41f6-476e-9b7e-e5915ad02582.jpg	2028	2382	2108	2453	Tripanosoma	0.3010319173336029
adaptaSpot_2021-06-22_15-56-07_887-68b44efb-e0fc-4f62-8b7d-af2a46722e01.jpg	1332	2199	1421	2273	Tripanosoma	0.6936194896697998
adaptaSpot_2021-06-28_09-51-12_742-538bbcdc-4ed3-4b22-ab91-2e582b20d8fb.jpg	227	2293	324	2388	Tripanosoma	0.4166324138641357
adaptaSpot_2021-06-28_10-01-54_941-6f3f05c4-83b8-4906-8e28-7159b59e5ba1.jpg	350	1963	551	2114	Tripanosoma	0.3422591090202331
adaptaSpot_2021-06-28_10-24-19_683-01ffc7f9-24a4-41ff-9064-d44362c90f78.jpg	987	1515	1055	1592	Tripanosoma	0.3074129819869995
adaptaSpot_2021-06-28_10-33-54_758-31053ded-3e7f-49dd-959f-7801e346d3c9.jpg	2252	2279	2462	2426	Tripanosoma	0.38022381067276
adaptaSpot_2021-06-28_10-57-55_971-4bf8cf66-541e-4061-bee8-cee6cce7980b.jpg	1409	2883	1491	3007	Tripanosoma	0.5197692513465881
adaptaSpot_2021-06-23_11-21-48_781-3080fabd-e538-4ffc-bdd4-27c01b435e5a.jpg	1203	1943	1270	2028	Tripanosoma	0.3178876936435699
adaptaSpot_2021-06-23_13-11-46_193-2e78c8f5-283c-4961-aabb-51d8ccac3a00.jpg	981	2137	1046	2217	Tripanosoma	0.3312775492668152
adaptaSpot_2021-06-24_15-12-08_926-3ad2a8da-feb0-47aa-881a-b7a82d8c8774.jpg	1011	2585	1096	2668	Tripanosoma	0.3178101778030395
adaptaSpot_2021-04-08_13-10-09_651-78589222-80c9-47bf-ab0a-5f57315bec5c.jpg	1536	1713	1630	1810	Tripanosoma	0.5318459272384644
adaptaSpot_2021-04-08_13-29-07_087-85ca6250-c882-4046-ad64-3e71db0fc860.jpg	1471	1748	1550	1836	Tripanosoma	0.5180208086967468
adaptaSpot_2021-04-08_13-31-23_221-fe4aa3ef-d8d5-4263-b4df-c255aa536773.jpg	1698	1839	1769	1931	Tripanosoma	0.5746734738349915
adaptaSpot_2021-04-08_13-33-15_905-0648c744-3876-4823-bc65-f48846c783ed.jpg	1400	1786	1518	1872	Tripanosoma	0.6614366173744202
adaptaSpot_2021-04-08_13-35-56_896-b1d258da-c07f-43a4-9ba6-468c8441afca.jpg	1430	1654	1550	1733	Tripanosoma	0.759050726890564
adaptaSpot_2021-04-08_13-38-46_949-7b5742f7-64d5-4033-b7f2-0f0baa00487a.jpg	1394	2096	1480	2178	Tripanosoma	0.6236213445663452
adaptaSpot_2021-06-29_14-50-43_502-07c481a6-a5c6-4950-a45c-a9cf1cab74f8.jpg	1111	1957	1179	2022	Tripanosoma	0.5591331124305725
adaptaSpot_2021-06-30_08-37-09_768-1ef177cd-4d6d-497d-863f-5f7e9aa08bbf.jpg	1415	1509	1486	1586	Tripanosoma	0.4216538071632385
adaptaSpot_2021-06-30_08-43-34_403-c8250730-4cfc-4325-8e76-38b62dc7f42b.jpg	1155	1993	1229	2084	Tripanosoma	0.515932023525238
adaptaSpot_2021-06-30_12-01-05_436-ca70241e-d068-4e0c-8d38-f9d3482e1686.jpg	1836	2205	1904	2270	Tripanosoma	0.5093439817428589
adaptaSpot_2021-06-30_12-01-05_436-ca70241e-d068-4e0c-8d38-f9d3482e1686.jpg	984	2355	1093	2426	Tripanosoma	0.4109475910663605
adaptaSpot_2021-07-02_13-47-03_166-03ac6f94-70f4-4d20-9592-75d913ddb864.jpg	1244	1954	1320	2007	Tripanosoma	0.506913959980011
adaptaSpot_2021-07-05_13-26-38_244-3103aa44-89f6-479c-a6f2-85dcb3129b69.jpg	1385	3284	1456	3376	Tripanosoma	0.3548799455165863
adaptaSpot_2021-07-05_13-45-23_893-5ac36c60-11f0-4374-89b1-2518e5068fb7.jpg	1323	2467	1394	2541	Tripanosoma	0.3318338990211487
adaptaSpot_2021-07-07_12-57-19_026-c9acc5fc-cfac-475c-af7f-a6afcac3ef8e.jpg	1409	1866	1483	1937	Tripanosoma	0.3975880742073059
adaptaSpot_2021-07-14_12-42-30_047-74b4fc16-a73a-4bbb-9b58-9c1ae16bc415.jpg	1232	2706	1297	2792	Tripanosoma	0.4697974622249603
adaptaSpot_2021-07-14_12-42-30_047-74b4fc16-a73a-4bbb-9b58-9c1ae16bc415.jpg	2792	1848	2866	1922	Tripanosoma	0.3080979585647583
field0600-9c5d27ee-83e0-468a-b47f-33026c049cd4.jpg	2308	687	2420	783	Tripanosoma	0.7339328527450562
field0600-9c5d27ee-83e0-468a-b47f-33026c049cd4.jpg	1531	540	1606	664	Tripanosoma	0.7259525656700134
field0600-9c5d27ee-83e0-468a-b47f-33026c049cd4.jpg	990	1307	1086	1412	Tripanosoma	0.6435506939888
field0600-9c5d27ee-83e0-468a-b47f-33026c049cd4.jpg	1963	869	2044	962	Tripanosoma	0.5884737968444824
field0600-9c5d27ee-83e0-468a-b47f-33026c049cd4.jpg	1578	802	1685	911	Tripanosoma	0.4870413839817047
field0601-9b093f94-2d25-48f9-9155-8caf6a539061.jpg	1606	655	1762	783	Tripanosoma	0.7725801467895508
field0601-9b093f94-2d25-48f9-9155-8caf6a539061.jpg	1741	965	1820	1074	Tripanosoma	0.7323535680770874
field0601-9b093f94-2d25-48f9-9155-8caf6a539061.jpg	2734	946	2886	1098	Tripanosoma	0.6693904399871826
field0601-9b093f94-2d25-48f9-9155-8caf6a539061.jpg	1007	1361	1093	1443	Tripanosoma	0.5925955772399902
field0601-9b093f94-2d25-48f9-9155-8caf6a539061.jpg	1028	1683	1130	1764	Tripanosoma	0.5757761001586914
field0601-9b093f94-2d25-48f9-9155-8caf6a539061.jpg	1862	1531	1930	1636	Tripanosoma	0.4500303268432617
field0601-9b093f94-2d25-48f9-9155-8caf6a539061.jpg	2170	960	2261	1025	Tripanosoma	0.3640093505382538
field0601-9b093f94-2d25-48f9-9155-8caf6a539061.jpg	2098	1275	2210	1377	Tripanosoma	0.3624619841575622
field0602-4ca6ed06-3e98-4b56-b80d-f74a80f0fe59.jpg	2084	1014	2233	1133	Tripanosoma	0.7600646018981934
field0602-4ca6ed06-3e98-4b56-b80d-f74a80f0fe59.jpg	1732	643	1839	757	Tripanosoma	0.7245477437973022
field0602-4ca6ed06-3e98-4b56-b80d-f74a80f0fe59.jpg	1692	1764	1853	1874	Tripanosoma	0.7211188673973083
field0602-4ca6ed06-3e98-4b56-b80d-f74a80f0fe59.jpg	1662	1277	1764	1426	Tripanosoma	0.6861057877540588
field0602-4ca6ed06-3e98-4b56-b80d-f74a80f0fe59.jpg	2359	713	2459	820	Tripanosoma	0.6512714624404907
field0602-4ca6ed06-3e98-4b56-b80d-f74a80f0fe59.jpg	2804	743	2881	848	Tripanosoma	0.423973023891449
field0602-4ca6ed06-3e98-4b56-b80d-f74a80f0fe59.jpg	2270	95	2415	214	Tripanosoma	0.394180417060852
field0603-316a2dc1-39b5-411d-83d2-cf4a070dffe6.jpg	3775	701	3923	855	Tripanosoma	0.8063464164733887
field0603-316a2dc1-39b5-411d-83d2-cf4a070dffe6.jpg	3047	2060	3176	2198	Tripanosoma	0.7527520656585693
field0603-316a2dc1-39b5-411d-83d2-cf4a070dffe6.jpg	3600	2471	3768	2669	Tripanosoma	0.7409707307815552
field0603-316a2dc1-39b5-411d-83d2-cf4a070dffe6.jpg	3054	1451	3202	1593	Tripanosoma	0.7163582444190979
field0603-316a2dc1-39b5-411d-83d2-cf4a070dffe6.jpg	3877	1096	4084	1250	Tripanosoma	0.604559063911438
field0603-316a2dc1-39b5-411d-83d2-cf4a070dffe6.jpg	2047	388	2169	552	Tripanosoma	0.5958982706069946
field0603-316a2dc1-39b5-411d-83d2-cf4a070dffe6.jpg	1652	533	1918	740	Tripanosoma	0.417852371931076
field0604-6341c6d9-e13d-426e-9567-d26c132365c1.jpg	1813	1484	2011	1642	Tripanosoma	0.6513864994049072
field0604-6341c6d9-e13d-426e-9567-d26c132365c1.jpg	1918	1286	2096	1471	Tripanosoma	0.6028317809104919
field0604-6341c6d9-e13d-426e-9567-d26c132365c1.jpg	2564	1244	2712	1412	Tripanosoma	0.5921996831893921
field0604-6341c6d9-e13d-426e-9567-d26c132365c1.jpg	1721	2458	1876	2603	Tripanosoma	0.4163813591003418
field0604-6341c6d9-e13d-426e-9567-d26c132365c1.jpg	2972	2396	3143	2511	Tripanosoma	0.3221325874328613
field0608-de353c5f-a83c-462b-95f4-94efadabf877.jpg	983	1426	1086	1548	Tripanosoma	0.6268782019615173
field0608-de353c5f-a83c-462b-95f4-94efadabf877.jpg	1552	997	1666	1203	Tripanosoma	0.5298990607261658
field0608-de353c5f-a83c-462b-95f4-94efadabf877.jpg	2268	755	2340	909	Tripanosoma	0.4834264516830444
field0608-de353c5f-a83c-462b-95f4-94efadabf877.jpg	2730	1466	2853	1594	Tripanosoma	0.4251824915409088
field0607-6b905ee6-ab41-46ca-a4cb-c1de8a1f261b.jpg	2147	1240	2266	1345	Tripanosoma	0.817979097366333
field0607-6b905ee6-ab41-46ca-a4cb-c1de8a1f261b.jpg	1776	573	1883	678	Tripanosoma	0.811751663684845
field0607-6b905ee6-ab41-46ca-a4cb-c1de8a1f261b.jpg	1331	247	1506	431	Tripanosoma	0.7807539701461792
field0607-6b905ee6-ab41-46ca-a4cb-c1de8a1f261b.jpg	1074	1503	1198	1627	Tripanosoma	0.6821972131729126
field0607-6b905ee6-ab41-46ca-a4cb-c1de8a1f261b.jpg	1783	743	1911	834	Tripanosoma	0.6619356870651245
field0611-e74f398d-845a-4ac1-8bf8-54375de46eaa.jpg	2646	1114	2746	1258	Tripanosoma	0.7642735242843628
field0611-e74f398d-845a-4ac1-8bf8-54375de46eaa.jpg	1816	1086	2053	1189	Tripanosoma	0.6707316637039185
field0611-e74f398d-845a-4ac1-8bf8-54375de46eaa.jpg	1172	491	1303	641	Tripanosoma	0.597521185874939
field0611-e74f398d-845a-4ac1-8bf8-54375de46eaa.jpg	2242	1883	2345	1995	Tripanosoma	0.59220951795578
field0611-e74f398d-845a-4ac1-8bf8-54375de46eaa.jpg	1317	1529	1415	1690	Tripanosoma	0.4366130232810974
field0605-c0c787b1-9c67-40f5-bf7b-daa716ed8821.jpg	1559	1557	1632	1632	Tripanosoma	0.6823960542678833
field0605-c0c787b1-9c67-40f5-bf7b-daa716ed8821.jpg	1247	1277	1375	1356	Tripanosoma	0.6588889956474304
field0610-3f6ed745-b747-4ab5-9e9a-ae90040da229.jpg	2346	654	2461	806	Tripanosoma	0.7162569165229797
field0610-3f6ed745-b747-4ab5-9e9a-ae90040da229.jpg	2965	457	3149	602	Tripanosoma	0.4955344200134277
field0610-3f6ed745-b747-4ab5-9e9a-ae90040da229.jpg	1392	951	1543	1076	Tripanosoma	0.4050359725952148
field0610-3f6ed745-b747-4ab5-9e9a-ae90040da229.jpg	961	1517	1115	1813	Tripanosoma	0.3632878065109253
field0610-3f6ed745-b747-4ab5-9e9a-ae90040da229.jpg	2912	1234	2982	1333	Tripanosoma	0.3368436396121979
field0610-3f6ed745-b747-4ab5-9e9a-ae90040da229.jpg	908	1504	1033	1701	Tripanosoma	0.3307031393051147
field0610-3f6ed745-b747-4ab5-9e9a-ae90040da229.jpg	2935	1224	3110	1517	Tripanosoma	0.3171718716621399
field0606-f78e8950-ccef-42ab-a8f2-a479f95f9a23.jpg	1727	1979	1858	2102	Tripanosoma	0.7364341020584106
field0606-f78e8950-ccef-42ab-a8f2-a479f95f9a23.jpg	1536	610	1641	750	Tripanosoma	0.6815465092658997
field0606-f78e8950-ccef-42ab-a8f2-a479f95f9a23.jpg	1701	1258	1862	1389	Tripanosoma	0.6813427209854126
field0606-f78e8950-ccef-42ab-a8f2-a479f95f9a23.jpg	1088	1685	1198	1790	Tripanosoma	0.5695628523826599
field0606-f78e8950-ccef-42ab-a8f2-a479f95f9a23.jpg	1881	1650	1967	1746	Tripanosoma	0.4980242252349853
field0609-257d96c2-9860-45fc-9634-0af5fed2d609.jpg	1300	1107	1403	1219	Tripanosoma	0.803296685218811
field0609-257d96c2-9860-45fc-9634-0af5fed2d609.jpg	2800	1375	2921	1478	Tripanosoma	0.6741290092468262
field0609-257d96c2-9860-45fc-9634-0af5fed2d609.jpg	1156	1813	1244	1893	Tripanosoma	0.5114438533782959
field0615-3b98a9cc-7656-4175-a2f0-b592d21a3138.jpg	3143	1076	3314	1221	Tripanosoma	0.793607234954834
field0613-b6377778-4f62-40f2-bb63-bfe957aab0e7.jpg	1587	1352	1706	1459	Tripanosoma	0.7789198160171509
field0613-b6377778-4f62-40f2-bb63-bfe957aab0e7.jpg	1373	1895	1536	1993	Tripanosoma	0.6845784187316895
field0613-b6377778-4f62-40f2-bb63-bfe957aab0e7.jpg	1466	811	1571	923	Tripanosoma	0.6532418131828308
field0613-b6377778-4f62-40f2-bb63-bfe957aab0e7.jpg	1543	743	1641	862	Tripanosoma	0.6505817174911499
field0613-b6377778-4f62-40f2-bb63-bfe957aab0e7.jpg	2142	1482	2261	1599	Tripanosoma	0.6353757381439209
field0613-b6377778-4f62-40f2-bb63-bfe957aab0e7.jpg	2175	969	2305	1135	Tripanosoma	0.591874361038208
field0613-b6377778-4f62-40f2-bb63-bfe957aab0e7.jpg	1671	93	1764	186	Tripanosoma	0.5739827752113342
field0613-b6377778-4f62-40f2-bb63-bfe957aab0e7.jpg	1517	624	1638	706	Tripanosoma	0.5387309789657593
field0613-b6377778-4f62-40f2-bb63-bfe957aab0e7.jpg	2457	589	2545	755	Tripanosoma	0.5353507399559021
field0613-b6377778-4f62-40f2-bb63-bfe957aab0e7.jpg	2329	911	2436	1102	Tripanosoma	0.5019710063934326
field0613-b6377778-4f62-40f2-bb63-bfe957aab0e7.jpg	2359	876	2466	969	Tripanosoma	0.3635133504867553
field0613-b6377778-4f62-40f2-bb63-bfe957aab0e7.jpg	2312	1848	2573	1974	Tripanosoma	0.3122828602790832
field0618-af87ecd4-2d29-42f6-b2e8-3138cdde7d65.jpg	1021	1067	1112	1186	Tripanosoma	0.7324956655502319
field0618-af87ecd4-2d29-42f6-b2e8-3138cdde7d65.jpg	1727	573	1881	669	Tripanosoma	0.7025062441825867
field0618-af87ecd4-2d29-42f6-b2e8-3138cdde7d65.jpg	1701	2147	1820	2263	Tripanosoma	0.5662053227424622
field0618-af87ecd4-2d29-42f6-b2e8-3138cdde7d65.jpg	1895	1126	2009	1310	Tripanosoma	0.5381998419761658
field0618-af87ecd4-2d29-42f6-b2e8-3138cdde7d65.jpg	2531	1074	2662	1237	Tripanosoma	0.3428546786308288
field0616-14b6288e-8f95-42ba-b882-c433caf6c2ff.jpg	3370	1257	3525	1583	Tripanosoma	0.7165390849113464
field0616-14b6288e-8f95-42ba-b882-c433caf6c2ff.jpg	2985	2975	3176	3126	Tripanosoma	0.5791240334510803
field0616-14b6288e-8f95-42ba-b882-c433caf6c2ff.jpg	1895	529	2057	645	Tripanosoma	0.5392496585845947
field0619-228321e9-358f-4097-a755-078bca2e4b2a.jpg	1669	715	1825	841	Tripanosoma	0.6382030844688416
field0619-228321e9-358f-4097-a755-078bca2e4b2a.jpg	1921	785	1979	846	Tripanosoma	0.4639168977737427
field0619-228321e9-358f-4097-a755-078bca2e4b2a.jpg	1095	1620	1277	1743	Tripanosoma	0.4260886013507843
field0619-228321e9-358f-4097-a755-078bca2e4b2a.jpg	2172	468	2305	585	Tripanosoma	0.38290935754776
field0617-9ef48c10-3884-4bf1-b154-6b2b4ef625a1.jpg	2254	2448	2511	2672	Tripanosoma	0.777603805065155
field0617-9ef48c10-3884-4bf1-b154-6b2b4ef625a1.jpg	3617	2195	3791	2373	Tripanosoma	0.6739752292633057
field0617-9ef48c10-3884-4bf1-b154-6b2b4ef625a1.jpg	2043	1306	2188	1550	Tripanosoma	0.6517650485038757
field0617-9ef48c10-3884-4bf1-b154-6b2b4ef625a1.jpg	2284	1635	2540	1826	Tripanosoma	0.6320502161979675
field0617-9ef48c10-3884-4bf1-b154-6b2b4ef625a1.jpg	970	1981	1099	2136	Tripanosoma	0.5657345652580261
field0617-9ef48c10-3884-4bf1-b154-6b2b4ef625a1.jpg	1826	431	2014	720	Tripanosoma	0.5299447774887085
field0617-9ef48c10-3884-4bf1-b154-6b2b4ef625a1.jpg	2438	878	2540	1099	Tripanosoma	0.4811918139457702
field0617-9ef48c10-3884-4bf1-b154-6b2b4ef625a1.jpg	2047	371	2185	516	Tripanosoma	0.4049645066261291
field0617-9ef48c10-3884-4bf1-b154-6b2b4ef625a1.jpg	2626	707	2725	799	Tripanosoma	0.3206946551799774
field0614-865c69dc-6aac-4e48-bec9-f05d10b69933.jpg	2340	1247	2481	1412	Tripanosoma	0.7835197448730469
field0614-865c69dc-6aac-4e48-bec9-f05d10b69933.jpg	2748	1405	2916	1523	Tripanosoma	0.7777272462844849
field0614-865c69dc-6aac-4e48-bec9-f05d10b69933.jpg	3498	1145	3722	1412	Tripanosoma	0.7558133602142334
field0614-865c69dc-6aac-4e48-bec9-f05d10b69933.jpg	1622	618	1800	763	Tripanosoma	0.7250877022743225
field0614-865c69dc-6aac-4e48-bec9-f05d10b69933.jpg	2715	1026	2824	1224	Tripanosoma	0.6884106397628784
field0614-865c69dc-6aac-4e48-bec9-f05d10b69933.jpg	2488	46	2636	187	Tripanosoma	0.6883794069290161
field0612-9ffcd850-6a39-4d00-b325-ee92a2bd8803.jpg	2517	1270	2656	1398	Tripanosoma	0.7931413054466248
field0612-9ffcd850-6a39-4d00-b325-ee92a2bd8803.jpg	3482	2086	3610	2185	Tripanosoma	0.4603102207183838
field0612-9ffcd850-6a39-4d00-b325-ee92a2bd8803.jpg	1988	2366	2142	2521	Tripanosoma	0.4291102290153503
field0621-4256cd25-ba6a-4136-baf1-57281dbc25f1.jpg	1576	1708	1751	1853	Tripanosoma	0.5528179407119751
field0621-4256cd25-ba6a-4136-baf1-57281dbc25f1.jpg	2906	707	3044	924	Tripanosoma	0.4663324356079101
field0621-4256cd25-ba6a-4136-baf1-57281dbc25f1.jpg	1533	1909	1764	2037	Tripanosoma	0.430668830871582
field0621-4256cd25-ba6a-4136-baf1-57281dbc25f1.jpg	2350	980	2570	1092	Tripanosoma	0.4269905090332031
field0621-4256cd25-ba6a-4136-baf1-57281dbc25f1.jpg	2169	855	2294	967	Tripanosoma	0.3722470998764038
field0620-64b65387-83e5-4579-9645-a973bea0af24.jpg	2567	1082	2738	1247	Tripanosoma	0.6481751799583435
field0620-64b65387-83e5-4579-9645-a973bea0af24.jpg	1895	1708	2050	1882	Tripanosoma	0.5172742009162903
field0620-64b65387-83e5-4579-9645-a973bea0af24.jpg	3219	1550	3393	1668	Tripanosoma	0.4748589992523193
field0620-64b65387-83e5-4579-9645-a973bea0af24.jpg	1596	2445	1764	2560	Tripanosoma	0.4336889684200287
field0628-8ad89e5c-92f5-4a3a-aee9-ecbc38075441.jpg	899	475	1009	657	Tripanosoma	0.7029837965965271
field0628-8ad89e5c-92f5-4a3a-aee9-ecbc38075441.jpg	1739	270	1942	433	Tripanosoma	0.6831340193748474
field0628-8ad89e5c-92f5-4a3a-aee9-ecbc38075441.jpg	2517	1601	2641	1722	Tripanosoma	0.6719613075256348
field0628-8ad89e5c-92f5-4a3a-aee9-ecbc38075441.jpg	1949	853	2051	988	Tripanosoma	0.6702393889427185
field0628-8ad89e5c-92f5-4a3a-aee9-ecbc38075441.jpg	1345	2137	1496	2219	Tripanosoma	0.6451754570007324
field0628-8ad89e5c-92f5-4a3a-aee9-ecbc38075441.jpg	1501	1307	1615	1401	Tripanosoma	0.6416671276092529
field0628-8ad89e5c-92f5-4a3a-aee9-ecbc38075441.jpg	1601	2044	1697	2147	Tripanosoma	0.641220211982727
field0631-21c77e41-d11a-4492-b17c-aab4304597b4.jpg	2098	1377	2214	1489	Tripanosoma	0.6578980088233948
field0631-21c77e41-d11a-4492-b17c-aab4304597b4.jpg	1960	1028	2116	1123	Tripanosoma	0.6024937033653259
field0631-21c77e41-d11a-4492-b17c-aab4304597b4.jpg	1804	1196	1886	1277	Tripanosoma	0.5725185871124268
field0631-21c77e41-d11a-4492-b17c-aab4304597b4.jpg	855	916	965	1074	Tripanosoma	0.3484324216842651
field0636-930a7599-b933-436a-8b0c-98354841beb8.jpg	1319	1081	1471	1193	Tripanosoma	0.7270659804344177
field0636-930a7599-b933-436a-8b0c-98354841beb8.jpg	2107	711	2226	795	Tripanosoma	0.7248170375823975
field0636-930a7599-b933-436a-8b0c-98354841beb8.jpg	2566	363	2674	473	Tripanosoma	0.6406211256980896
field0636-930a7599-b933-436a-8b0c-98354841beb8.jpg	1161	664	1275	769	Tripanosoma	0.589521586894989
field0636-930a7599-b933-436a-8b0c-98354841beb8.jpg	1226	319	1354	440	Tripanosoma	0.5706725120544434
field0636-930a7599-b933-436a-8b0c-98354841beb8.jpg	1928	1221	2105	1312	Tripanosoma	0.5384690761566162
field0636-930a7599-b933-436a-8b0c-98354841beb8.jpg	2154	403	2331	503	Tripanosoma	0.3798903226852417
field0636-930a7599-b933-436a-8b0c-98354841beb8.jpg	2697	718	2858	843	Tripanosoma	0.3324896097183227
field0624-e2c7a5bf-5c09-4144-8b2a-73726c5c70fb.jpg	2129	631	2313	780	Tripanosoma	0.8221549987792969
field0624-e2c7a5bf-5c09-4144-8b2a-73726c5c70fb.jpg	2916	2139	3047	2304	Tripanosoma	0.6241790056228638
field0624-e2c7a5bf-5c09-4144-8b2a-73726c5c70fb.jpg	1925	2113	2218	2244	Tripanosoma	0.4824328124523163
field0627-ce9ae725-b692-4beb-86cf-43ee6a5d3d18.jpg	2564	510	2761	628	Tripanosoma	0.6808111667633057
field0627-ce9ae725-b692-4beb-86cf-43ee6a5d3d18.jpg	2442	1339	2596	1467	Tripanosoma	0.6780796051025391
field0627-ce9ae725-b692-4beb-86cf-43ee6a5d3d18.jpg	3140	2554	3307	2695	Tripanosoma	0.5724900960922241
field0627-ce9ae725-b692-4beb-86cf-43ee6a5d3d18.jpg	1365	2152	1635	2304	Tripanosoma	0.3589880466461181
field0635-2b5ff398-988b-47f0-be03-5123ec73aa84.jpg	1659	615	1764	708	Tripanosoma	0.7141987085342407
field0635-2b5ff398-988b-47f0-be03-5123ec73aa84.jpg	2144	594	2284	690	Tripanosoma	0.7101114392280579
field0635-2b5ff398-988b-47f0-be03-5123ec73aa84.jpg	1783	1098	1949	1200	Tripanosoma	0.6896399855613708
field0635-2b5ff398-988b-47f0-be03-5123ec73aa84.jpg	2231	1018	2415	1126	Tripanosoma	0.6374276876449585
field0635-2b5ff398-988b-47f0-be03-5123ec73aa84.jpg	1314	983	1422	1086	Tripanosoma	0.4564688205718994
field0635-2b5ff398-988b-47f0-be03-5123ec73aa84.jpg	1496	1279	1590	1433	Tripanosoma	0.405836284160614
field0635-2b5ff398-988b-47f0-be03-5123ec73aa84.jpg	1415	34	1548	118	Tripanosoma	0.3858580589294433
field0629-2c9fd5ea-a33c-4c98-b4d4-ebefd5f14d6d.jpg	2211	595	2346	766	Tripanosoma	0.7295451760292053
field0629-2c9fd5ea-a33c-4c98-b4d4-ebefd5f14d6d.jpg	2896	1425	3074	1632	Tripanosoma	0.5754964351654053
field0629-2c9fd5ea-a33c-4c98-b4d4-ebefd5f14d6d.jpg	3498	918	3643	1112	Tripanosoma	0.4074826240539551
field0626-489c1653-a7cd-4216-b57e-24d5f01ea9fe.jpg	1938	997	2149	1158	Tripanosoma	0.7132010459899902
field0626-489c1653-a7cd-4216-b57e-24d5f01ea9fe.jpg	2735	1737	2935	1889	Tripanosoma	0.6970231533050537
field0626-489c1653-a7cd-4216-b57e-24d5f01ea9fe.jpg	1932	2866	2142	3061	Tripanosoma	0.6902824640274048
field0626-489c1653-a7cd-4216-b57e-24d5f01ea9fe.jpg	2399	1059	2550	1221	Tripanosoma	0.6366842985153198
field0626-489c1653-a7cd-4216-b57e-24d5f01ea9fe.jpg	2837	2353	3014	2550	Tripanosoma	0.5979267358779907
field0622-465f8f3e-9a6a-45e9-9389-8d877bfa10aa.jpg	2745	1148	2912	1303	Tripanosoma	0.7384678721427917
field0622-465f8f3e-9a6a-45e9-9389-8d877bfa10aa.jpg	2162	1135	2277	1329	Tripanosoma	0.6736961603164673
field0630-e49eedef-f11b-4115-b920-86b367d4c1bb.jpg	1806	1058	1911	1179	Tripanosoma	0.7664562463760376
field0630-e49eedef-f11b-4115-b920-86b367d4c1bb.jpg	981	380	1079	494	Tripanosoma	0.7425339221954346
field0630-e49eedef-f11b-4115-b920-86b367d4c1bb.jpg	1699	2079	1809	2170	Tripanosoma	0.7100252509117126
field0630-e49eedef-f11b-4115-b920-86b367d4c1bb.jpg	2364	1590	2466	1701	Tripanosoma	0.6330629587173462
field0630-e49eedef-f11b-4115-b920-86b367d4c1bb.jpg	2793	913	2911	1039	Tripanosoma	0.6311790347099304
field0630-e49eedef-f11b-4115-b920-86b367d4c1bb.jpg	997	1739	1156	1879	Tripanosoma	0.580782949924469
field0634-59a052c3-2d6b-4943-845f-7b4e8162f074.jpg	2537	2392	2659	2557	Tripanosoma	0.7920631170272827
field0634-59a052c3-2d6b-4943-845f-7b4e8162f074.jpg	1915	1576	2050	1790	Tripanosoma	0.6388490200042725
field0623-8df2ec9e-f09c-4239-9090-e0e18204bf72.jpg	2083	2860	2284	2975	Tripanosoma	0.7321893572807312
field0633-b9023f75-54bf-49b3-a5d1-98ce6cf69fcf.jpg	2044	1757	2198	1846	Tripanosoma	0.6635948419570923
field0633-b9023f75-54bf-49b3-a5d1-98ce6cf69fcf.jpg	1881	1452	1986	1618	Tripanosoma	0.6590348482131958
field0633-b9023f75-54bf-49b3-a5d1-98ce6cf69fcf.jpg	2627	778	2723	906	Tripanosoma	0.6292603611946106
field0633-b9023f75-54bf-49b3-a5d1-98ce6cf69fcf.jpg	1734	822	1897	913	Tripanosoma	0.6221387982368469
field0633-b9023f75-54bf-49b3-a5d1-98ce6cf69fcf.jpg	1608	806	1720	920	Tripanosoma	0.5876736640930176
field0633-b9023f75-54bf-49b3-a5d1-98ce6cf69fcf.jpg	1914	2021	2002	2119	Tripanosoma	0.5366874933242798
field0633-b9023f75-54bf-49b3-a5d1-98ce6cf69fcf.jpg	2044	1851	2135	1986	Tripanosoma	0.4776902794837951
field0633-b9023f75-54bf-49b3-a5d1-98ce6cf69fcf.jpg	2037	1433	2133	1592	Tripanosoma	0.43720543384552
field0632-38ac46d2-0c93-4299-857d-369fde844c69.jpg	2158	899	2303	1049	Tripanosoma	0.6835018992424011
field0632-38ac46d2-0c93-4299-857d-369fde844c69.jpg	1515	2016	1613	2156	Tripanosoma	0.5806640386581421
field0632-38ac46d2-0c93-4299-857d-369fde844c69.jpg	2056	146	2154	310	Tripanosoma	0.5018882751464844
field0632-38ac46d2-0c93-4299-857d-369fde844c69.jpg	1422	1608	1527	1732	Tripanosoma	0.4623428881168365
field0632-38ac46d2-0c93-4299-857d-369fde844c69.jpg	1839	195	1970	310	Tripanosoma	0.3325154185295105
field0632-38ac46d2-0c93-4299-857d-369fde844c69.jpg	2067	1018	2137	1107	Tripanosoma	0.3236573934555053
field0625-31cf3aed-0dce-4ebb-83c2-d0d62f9d162a.jpg	2804	329	2949	543	Tripanosoma	0.7085310220718384
field0625-31cf3aed-0dce-4ebb-83c2-d0d62f9d162a.jpg	2294	1217	2422	1352	Tripanosoma	0.6851820945739746
field0625-31cf3aed-0dce-4ebb-83c2-d0d62f9d162a.jpg	2567	1152	2718	1326	Tripanosoma	0.6711196303367615
field0625-31cf3aed-0dce-4ebb-83c2-d0d62f9d162a.jpg	3090	1428	3255	1609	Tripanosoma	0.6630688905715942
field0625-31cf3aed-0dce-4ebb-83c2-d0d62f9d162a.jpg	3084	1774	3291	1882	Tripanosoma	0.6108297109603882
field0625-31cf3aed-0dce-4ebb-83c2-d0d62f9d162a.jpg	2807	434	2889	556	Tripanosoma	0.3679209947586059
field0625-31cf3aed-0dce-4ebb-83c2-d0d62f9d162a.jpg	2076	2099	2218	2231	Tripanosoma	0.3664619922637939
field0637-aed75dd6-e28b-43f3-8326-11bad5237389.jpg	1312	524	1426	645	Tripanosoma	0.8121814131736755
field0637-aed75dd6-e28b-43f3-8326-11bad5237389.jpg	1650	1879	1767	1986	Tripanosoma	0.7133262753486633
field0637-aed75dd6-e28b-43f3-8326-11bad5237389.jpg	1401	1051	1503	1137	Tripanosoma	0.6815164089202881
field0637-aed75dd6-e28b-43f3-8326-11bad5237389.jpg	1487	1944	1645	2074	Tripanosoma	0.6301785707473755
field0637-aed75dd6-e28b-43f3-8326-11bad5237389.jpg	1834	445	1951	573	Tripanosoma	0.5953205823898315
field0637-aed75dd6-e28b-43f3-8326-11bad5237389.jpg	1149	608	1270	722	Tripanosoma	0.5797187685966492
field0637-aed75dd6-e28b-43f3-8326-11bad5237389.jpg	1396	1172	1520	1244	Tripanosoma	0.5779439210891724
field0638-0c74fdf9-ac27-43ca-bf89-4cd5b9c109c9.jpg	1286	891	1461	1086	Tripanosoma	0.6260780692100525
field0638-0c74fdf9-ac27-43ca-bf89-4cd5b9c109c9.jpg	2550	1612	2784	1783	Tripanosoma	0.5211233496665955
field0638-0c74fdf9-ac27-43ca-bf89-4cd5b9c109c9.jpg	2165	2754	2307	2912	Tripanosoma	0.5091682076454163
field0638-0c74fdf9-ac27-43ca-bf89-4cd5b9c109c9.jpg	3008	720	3156	842	Tripanosoma	0.3322070837020874
field0639-5c501566-29d8-4d10-ab8e-b90e490ca24d.jpg	1347	1067	1503	1200	Tripanosoma	0.6661580801010132
field0639-5c501566-29d8-4d10-ab8e-b90e490ca24d.jpg	1634	1375	1706	1478	Tripanosoma	0.6430750489234924
field0639-5c501566-29d8-4d10-ab8e-b90e490ca24d.jpg	1827	899	1949	1007	Tripanosoma	0.5737412571907043
field0640-872c580c-fbbc-45d6-a041-00f5fa10cc96.jpg	2889	1836	3044	2073	Tripanosoma	0.6255892515182495
field0640-872c580c-fbbc-45d6-a041-00f5fa10cc96.jpg	3330	1497	3452	1619	Tripanosoma	0.4354060888290405
field0640-872c580c-fbbc-45d6-a041-00f5fa10cc96.jpg	2287	1731	2373	1836	Tripanosoma	0.3782960176467895
field0645-b675170d-b835-4728-ad92-6416a9475486.jpg	1841	2053	1986	2198	Tripanosoma	0.7434186935424805
field0645-b675170d-b835-4728-ad92-6416a9475486.jpg	1781	244	1855	396	Tripanosoma	0.6463596224784851
field0645-b675170d-b835-4728-ad92-6416a9475486.jpg	1676	1179	1774	1275	Tripanosoma	0.5509895086288452
field0645-b675170d-b835-4728-ad92-6416a9475486.jpg	2044	589	2149	748	Tripanosoma	0.4554059207439422
field0645-b675170d-b835-4728-ad92-6416a9475486.jpg	1732	512	1797	582	Tripanosoma	0.38227578997612
field0643-19a39653-487c-4c53-b5e8-1449bcbaf765.jpg	2317	1244	2489	1352	Tripanosoma	0.6080631613731384
field0643-19a39653-487c-4c53-b5e8-1449bcbaf765.jpg	1979	2133	2189	2238	Tripanosoma	0.5768441557884216
field0643-19a39653-487c-4c53-b5e8-1449bcbaf765.jpg	1492	1137	1666	1244	Tripanosoma	0.4925583004951477
field0644-9d3d3906-138f-4ff2-b5f7-30dedfe57c75.jpg	1579	714	1718	868	Tripanosoma	0.6782523393630981
field0644-9d3d3906-138f-4ff2-b5f7-30dedfe57c75.jpg	2764	480	2880	599	Tripanosoma	0.6656635999679565
field0644-9d3d3906-138f-4ff2-b5f7-30dedfe57c75.jpg	2843	1955	3143	2165	Tripanosoma	0.6409434080123901
field0644-9d3d3906-138f-4ff2-b5f7-30dedfe57c75.jpg	1458	2251	1573	2409	Tripanosoma	0.5559307336807251
field0644-9d3d3906-138f-4ff2-b5f7-30dedfe57c75.jpg	3370	1892	3538	2007	Tripanosoma	0.5517200827598572
field0644-9d3d3906-138f-4ff2-b5f7-30dedfe57c75.jpg	2511	526	2639	674	Tripanosoma	0.5379477143287659
field0644-9d3d3906-138f-4ff2-b5f7-30dedfe57c75.jpg	2346	223	2475	368	Tripanosoma	0.4448765814304352
field0644-9d3d3906-138f-4ff2-b5f7-30dedfe57c75.jpg	2817	1945	2978	2106	Tripanosoma	0.4433510601520538
field0644-9d3d3906-138f-4ff2-b5f7-30dedfe57c75.jpg	2261	1892	2392	2093	Tripanosoma	0.4236089289188385
field0644-9d3d3906-138f-4ff2-b5f7-30dedfe57c75.jpg	3748	2027	3985	2228	Tripanosoma	0.3941044211387634
field0644-9d3d3906-138f-4ff2-b5f7-30dedfe57c75.jpg	3699	1988	3821	2099	Tripanosoma	0.369753360748291
field0642-2641e054-1043-46ff-806f-2a6d88d41757.jpg	1930	958	2053	1053	Tripanosoma	0.750953733921051
field0642-2641e054-1043-46ff-806f-2a6d88d41757.jpg	2135	575	2212	725	Tripanosoma	0.7491674423217773
field0642-2641e054-1043-46ff-806f-2a6d88d41757.jpg	1809	1743	1895	1902	Tripanosoma	0.735358715057373
field0642-2641e054-1043-46ff-806f-2a6d88d41757.jpg	1774	1340	1890	1443	Tripanosoma	0.706626832485199
field0642-2641e054-1043-46ff-806f-2a6d88d41757.jpg	1991	1846	2086	1939	Tripanosoma	0.672418475151062
field0642-2641e054-1043-46ff-806f-2a6d88d41757.jpg	792	1480	913	1564	Tripanosoma	0.408795952796936
field0642-2641e054-1043-46ff-806f-2a6d88d41757.jpg	2021	1993	2107	2126	Tripanosoma	0.3518291115760803
field0641-7077e9c2-ca90-4178-8a82-a5706c91522f.jpg	2382	177	2487	314	Tripanosoma	0.7410229444503784
field0641-7077e9c2-ca90-4178-8a82-a5706c91522f.jpg	1207	1506	1384	1690	Tripanosoma	0.6328436136245728
field0641-7077e9c2-ca90-4178-8a82-a5706c91522f.jpg	2534	1629	2641	1746	Tripanosoma	0.3177306652069092
field0641-7077e9c2-ca90-4178-8a82-a5706c91522f.jpg	2371	890	2431	955	Tripanosoma	0.3003323078155517
field0650-a14a6b68-ba65-478d-a0a3-30aeb0e9b4fa.jpg	2672	1961	2777	2086	Tripanosoma	0.7398636341094971
field0650-a14a6b68-ba65-478d-a0a3-30aeb0e9b4fa.jpg	941	1290	1184	1566	Tripanosoma	0.7215006351470947
field0650-a14a6b68-ba65-478d-a0a3-30aeb0e9b4fa.jpg	2215	1909	2373	2122	Tripanosoma	0.6864969730377197
field0650-a14a6b68-ba65-478d-a0a3-30aeb0e9b4fa.jpg	3005	1043	3126	1175	Tripanosoma	0.642054557800293
field0650-a14a6b68-ba65-478d-a0a3-30aeb0e9b4fa.jpg	2317	1606	2455	1846	Tripanosoma	0.5933055281639099
field0650-a14a6b68-ba65-478d-a0a3-30aeb0e9b4fa.jpg	1764	2020	1866	2106	Tripanosoma	0.5117471218109131
field0650-a14a6b68-ba65-478d-a0a3-30aeb0e9b4fa.jpg	2037	2264	2162	2442	Tripanosoma	0.4743731617927551
field0650-a14a6b68-ba65-478d-a0a3-30aeb0e9b4fa.jpg	1675	355	1902	543	Tripanosoma	0.3453391790390014
field0654-161e28d2-9fa9-4882-b75b-01feaeb39529.jpg	1277	587	1415	708	Tripanosoma	0.7162447571754456
field0654-161e28d2-9fa9-4882-b75b-01feaeb39529.jpg	1876	1219	2060	1394	Tripanosoma	0.6915963888168335
field0654-161e28d2-9fa9-4882-b75b-01feaeb39529.jpg	2193	279	2368	461	Tripanosoma	0.6627429723739624
field0654-161e28d2-9fa9-4882-b75b-01feaeb39529.jpg	1911	1820	2037	1923	Tripanosoma	0.6276044845581055
field0654-161e28d2-9fa9-4882-b75b-01feaeb39529.jpg	2266	867	2385	969	Tripanosoma	0.5912235379219055
field0654-161e28d2-9fa9-4882-b75b-01feaeb39529.jpg	1347	1468	1520	1548	Tripanosoma	0.5236015915870667
field0647-a92c28b5-b42e-4fa4-9f17-7202eec5d55a.jpg	2014	1074	2123	1189	Tripanosoma	0.6663900017738342
field0647-a92c28b5-b42e-4fa4-9f17-7202eec5d55a.jpg	1545	531	1634	655	Tripanosoma	0.5798787474632263
field0647-a92c28b5-b42e-4fa4-9f17-7202eec5d55a.jpg	1310	1212	1380	1305	Tripanosoma	0.4905286431312561
field0647-a92c28b5-b42e-4fa4-9f17-7202eec5d55a.jpg	2683	1230	2769	1349	Tripanosoma	0.4183563888072967
field0647-a92c28b5-b42e-4fa4-9f17-7202eec5d55a.jpg	1452	519	1545	655	Tripanosoma	0.3642016053199768
field0648-16d60758-33f4-4b10-888d-57e5d2b3e008.jpg	2554	1280	2712	1402	Tripanosoma	0.7593748569488525
field0648-16d60758-33f4-4b10-888d-57e5d2b3e008.jpg	3001	2188	3156	2340	Tripanosoma	0.7453049421310425
field0648-16d60758-33f4-4b10-888d-57e5d2b3e008.jpg	1734	1491	1876	1609	Tripanosoma	0.7013834714889526
field0648-16d60758-33f4-4b10-888d-57e5d2b3e008.jpg	3515	1405	3637	1563	Tripanosoma	0.6225430369377136
field0648-16d60758-33f4-4b10-888d-57e5d2b3e008.jpg	3360	1997	3633	2155	Tripanosoma	0.3778921663761139
field0652-98d03b66-55dc-4893-bd96-3b9288142e19.jpg	2205	1268	2343	1361	Tripanosoma	0.7021956443786621
field0652-98d03b66-55dc-4893-bd96-3b9288142e19.jpg	743	1515	850	1629	Tripanosoma	0.658271312713623
field0652-98d03b66-55dc-4893-bd96-3b9288142e19.jpg	2881	809	2953	953	Tripanosoma	0.5957875847816467
field0652-98d03b66-55dc-4893-bd96-3b9288142e19.jpg	2529	1576	2627	1701	Tripanosoma	0.5352669954299927
field0649-d8aaed21-92f4-4dd8-a9ef-485ec3e6939f.jpg	1412	435	1527	648	Tripanosoma	0.6950860023498535
field0649-d8aaed21-92f4-4dd8-a9ef-485ec3e6939f.jpg	1837	1774	1984	1890	Tripanosoma	0.626085102558136
field0649-d8aaed21-92f4-4dd8-a9ef-485ec3e6939f.jpg	2620	1774	2723	1879	Tripanosoma	0.6065142750740051
field0649-d8aaed21-92f4-4dd8-a9ef-485ec3e6939f.jpg	2210	1007	2324	1121	Tripanosoma	0.5484234094619751
field0649-d8aaed21-92f4-4dd8-a9ef-485ec3e6939f.jpg	1100	1347	1186	1438	Tripanosoma	0.4349028766155243
field0649-d8aaed21-92f4-4dd8-a9ef-485ec3e6939f.jpg	1683	962	1809	1095	Tripanosoma	0.3297815322875976
field0655-07cb8692-ba5b-474a-a3c6-645126bb3647.jpg	2043	1912	2182	2083	Tripanosoma	0.7592976093292236
field0655-07cb8692-ba5b-474a-a3c6-645126bb3647.jpg	3153	1602	3321	1783	Tripanosoma	0.5453592538833618
field0655-07cb8692-ba5b-474a-a3c6-645126bb3647.jpg	2238	2142	2373	2340	Tripanosoma	0.5372380614280701
field0655-07cb8692-ba5b-474a-a3c6-645126bb3647.jpg	1132	1059	1323	1175	Tripanosoma	0.4594870507717132
field0655-07cb8692-ba5b-474a-a3c6-645126bb3647.jpg	2132	836	2389	984	Tripanosoma	0.3421637415885925
field0655-07cb8692-ba5b-474a-a3c6-645126bb3647.jpg	990	1991	1224	2116	Tripanosoma	0.3294200301170349
field0646-eea7a88c-51e6-4126-a4cd-d9422a5077f4.jpg	1487	1088	1587	1182	Tripanosoma	0.6953786611557007
field0646-eea7a88c-51e6-4126-a4cd-d9422a5077f4.jpg	1282	1405	1398	1478	Tripanosoma	0.6915969252586365
field0646-eea7a88c-51e6-4126-a4cd-d9422a5077f4.jpg	1552	1795	1655	1876	Tripanosoma	0.6123860478401184
field0646-eea7a88c-51e6-4126-a4cd-d9422a5077f4.jpg	1601	1510	1715	1601	Tripanosoma	0.5846790075302124
field0646-eea7a88c-51e6-4126-a4cd-d9422a5077f4.jpg	1426	701	1496	827	Tripanosoma	0.5611990690231323
field0646-eea7a88c-51e6-4126-a4cd-d9422a5077f4.jpg	1529	1524	1625	1659	Tripanosoma	0.3331452012062073
field0653-b2f8562b-c47a-473f-bb0f-1c2797495e0a.jpg	2434	1247	2597	1387	Tripanosoma	0.7736705541610718
field0653-b2f8562b-c47a-473f-bb0f-1c2797495e0a.jpg	1130	1818	1247	1951	Tripanosoma	0.7005023956298828
field0653-b2f8562b-c47a-473f-bb0f-1c2797495e0a.jpg	1911	461	2042	587	Tripanosoma	0.6840442419052124
field0653-b2f8562b-c47a-473f-bb0f-1c2797495e0a.jpg	1662	883	1790	1081	Tripanosoma	0.669281005859375
field0653-b2f8562b-c47a-473f-bb0f-1c2797495e0a.jpg	2371	1809	2501	1939	Tripanosoma	0.6391490697860718
field0653-b2f8562b-c47a-473f-bb0f-1c2797495e0a.jpg	1729	1930	1858	2086	Tripanosoma	0.6217464804649353
field0653-b2f8562b-c47a-473f-bb0f-1c2797495e0a.jpg	871	878	997	1035	Tripanosoma	0.3578994274139404
field0651-f3681f06-e4c0-44f6-945f-57f15052c72b.jpg	2317	1566	2465	1741	Tripanosoma	0.7430853247642517
field0658-bc2ef8eb-44f1-42ac-bec3-55a473d2b0df.jpg	1855	247	1960	412	Tripanosoma	0.6591297388076782
field0658-bc2ef8eb-44f1-42ac-bec3-55a473d2b0df.jpg	2030	1373	2142	1501	Tripanosoma	0.6584614515304565
field0658-bc2ef8eb-44f1-42ac-bec3-55a473d2b0df.jpg	1897	1172	1995	1265	Tripanosoma	0.5707399249076843
field0658-bc2ef8eb-44f1-42ac-bec3-55a473d2b0df.jpg	2053	1862	2147	2016	Tripanosoma	0.5071581602096558
field0658-bc2ef8eb-44f1-42ac-bec3-55a473d2b0df.jpg	2165	1594	2263	1683	Tripanosoma	0.4680340588092804
field0658-bc2ef8eb-44f1-42ac-bec3-55a473d2b0df.jpg	1928	785	2033	927	Tripanosoma	0.4028895497322082
field0658-bc2ef8eb-44f1-42ac-bec3-55a473d2b0df.jpg	1023	1450	1126	1529	Tripanosoma	0.3474551737308502
field0659-1627f974-00ce-4d88-9fbe-15c2b71c28d5.jpg	1244	510	1368	610	Tripanosoma	0.6823054552078247
field0659-1627f974-00ce-4d88-9fbe-15c2b71c28d5.jpg	1114	1457	1296	1573	Tripanosoma	0.6436842679977417
field0659-1627f974-00ce-4d88-9fbe-15c2b71c28d5.jpg	1359	918	1445	1058	Tripanosoma	0.6106700897216797
field0659-1627f974-00ce-4d88-9fbe-15c2b71c28d5.jpg	1655	1063	1720	1126	Tripanosoma	0.4683845341205597
field0657-5f1fc3a5-4846-49fa-be45-c62ea36beae9.jpg	1562	498	1704	582	Tripanosoma	0.7384759187698364
field0657-5f1fc3a5-4846-49fa-be45-c62ea36beae9.jpg	1480	932	1585	1025	Tripanosoma	0.5118017792701721
field0657-5f1fc3a5-4846-49fa-be45-c62ea36beae9.jpg	1403	517	1564	624	Tripanosoma	0.4919073581695556
field0657-5f1fc3a5-4846-49fa-be45-c62ea36beae9.jpg	2716	944	2793	1067	Tripanosoma	0.3701971769332886
field0656-b6cdde57-0d79-4534-9898-228f9a56d1c3.jpg	2712	1375	2850	1599	Tripanosoma	0.5050788521766663
field0656-b6cdde57-0d79-4534-9898-228f9a56d1c3.jpg	980	1767	1109	1895	Tripanosoma	0.3305153250694275
field0666-3c8f0a7d-106d-489d-a6b8-2617c88a9358.jpg	1652	1067	1776	1247	Tripanosoma	0.7540071606636047
field0666-3c8f0a7d-106d-489d-a6b8-2617c88a9358.jpg	1499	408	1604	517	Tripanosoma	0.6729230880737305
field0666-3c8f0a7d-106d-489d-a6b8-2617c88a9358.jpg	1727	1935	1837	2028	Tripanosoma	0.5837574005126953
field0666-3c8f0a7d-106d-489d-a6b8-2617c88a9358.jpg	1405	414	1489	508	Tripanosoma	0.5605816841125488
field0666-3c8f0a7d-106d-489d-a6b8-2617c88a9358.jpg	2065	881	2191	1067	Tripanosoma	0.3857505023479461
field0666-3c8f0a7d-106d-489d-a6b8-2617c88a9358.jpg	2056	860	2121	944	Tripanosoma	0.3147988021373749
field0666-3c8f0a7d-106d-489d-a6b8-2617c88a9358.jpg	2191	1137	2287	1300	Tripanosoma	0.3004531264305115
field0664-e388c8c6-f5bd-4713-8a1b-fdbc13f57b89.jpg	2109	641	2241	780	Tripanosoma	0.7441202402114868
field0664-e388c8c6-f5bd-4713-8a1b-fdbc13f57b89.jpg	1431	1731	1602	1899	Tripanosoma	0.700263500213623
field0664-e388c8c6-f5bd-4713-8a1b-fdbc13f57b89.jpg	3093	1415	3222	1609	Tripanosoma	0.5316489338874817
field0664-e388c8c6-f5bd-4713-8a1b-fdbc13f57b89.jpg	3195	2728	3380	2850	Tripanosoma	0.436678409576416
field0664-e388c8c6-f5bd-4713-8a1b-fdbc13f57b89.jpg	3926	1352	4028	1523	Tripanosoma	0.3554320931434631
field0674-5bc392ea-d4d5-4860-9ad0-23dbba026b4b.jpg	1655	135	1858	242	Tripanosoma	0.6809049248695374
field0674-5bc392ea-d4d5-4860-9ad0-23dbba026b4b.jpg	1394	1170	1478	1328	Tripanosoma	0.6508921980857849
field0674-5bc392ea-d4d5-4860-9ad0-23dbba026b4b.jpg	2599	909	2760	997	Tripanosoma	0.5860604047775269
field0674-5bc392ea-d4d5-4860-9ad0-23dbba026b4b.jpg	2277	461	2434	571	Tripanosoma	0.4740023612976074
field0674-5bc392ea-d4d5-4860-9ad0-23dbba026b4b.jpg	892	841	1002	1002	Tripanosoma	0.462018609046936
field0674-5bc392ea-d4d5-4860-9ad0-23dbba026b4b.jpg	2517	484	2695	589	Tripanosoma	0.4422884285449981
field0667-139e783a-3830-48aa-b9b9-8ae03da306d4.jpg	2445	2313	2577	2445	Tripanosoma	0.6584193110466003
field0667-139e783a-3830-48aa-b9b9-8ae03da306d4.jpg	2695	2534	2810	2702	Tripanosoma	0.596530020236969
field0667-139e783a-3830-48aa-b9b9-8ae03da306d4.jpg	3406	1059	3528	1244	Tripanosoma	0.4517248272895813
field0667-139e783a-3830-48aa-b9b9-8ae03da306d4.jpg	2896	1504	3159	1616	Tripanosoma	0.3800573050975799
field0661-85d0ec99-5868-428a-b36b-e13b321a63ec.jpg	1810	2004	1978	2192	Tripanosoma	0.7503937482833862
field0661-85d0ec99-5868-428a-b36b-e13b321a63ec.jpg	2534	3057	2705	3222	Tripanosoma	0.6967642903327942
field0661-85d0ec99-5868-428a-b36b-e13b321a63ec.jpg	2554	1744	2692	2020	Tripanosoma	0.6170095205307007
field0661-85d0ec99-5868-428a-b36b-e13b321a63ec.jpg	1899	2998	2037	3166	Tripanosoma	0.533692479133606
field0669-98bb48f0-b450-423c-a67b-c467b7d2e649.jpg	1352	993	1496	1149	Tripanosoma	0.8143116235733032
field0669-98bb48f0-b450-423c-a67b-c467b7d2e649.jpg	1517	44	1608	170	Tripanosoma	0.6684573292732239
field0669-98bb48f0-b450-423c-a67b-c467b7d2e649.jpg	2210	1140	2340	1258	Tripanosoma	0.6562888622283936
field0669-98bb48f0-b450-423c-a67b-c467b7d2e649.jpg	2445	200	2541	291	Tripanosoma	0.613552451133728
field0670-8b573770-d31f-4d6a-a43a-d235ff3faf6d.jpg	1585	468	1722	575	Tripanosoma	0.6822794675827026
field0670-8b573770-d31f-4d6a-a43a-d235ff3faf6d.jpg	1893	1014	2033	1168	Tripanosoma	0.6283059120178223
field0670-8b573770-d31f-4d6a-a43a-d235ff3faf6d.jpg	2228	363	2317	510	Tripanosoma	0.4900596141815185
field0670-8b573770-d31f-4d6a-a43a-d235ff3faf6d.jpg	1536	1611	1594	1687	Tripanosoma	0.4523245990276336
field0660-7eaf201a-1e12-44df-81b5-2d07b87da250.jpg	2522	440	2629	589	Tripanosoma	0.6456472277641296
field0660-7eaf201a-1e12-44df-81b5-2d07b87da250.jpg	2198	666	2298	757	Tripanosoma	0.6323682069778442
field0660-7eaf201a-1e12-44df-81b5-2d07b87da250.jpg	1585	582	1666	748	Tripanosoma	0.4545122385025024
field0676-bbd31e76-0a7d-40ce-9962-5bfd5ed3b411.jpg	3281	1810	3409	2086	Tripanosoma	0.4623137414455414
field0676-bbd31e76-0a7d-40ce-9962-5bfd5ed3b411.jpg	2267	1379	2392	1622	Tripanosoma	0.3587051928043365
field0673-fd366aca-b5ed-4d8e-b42b-bec5a10f3e37.jpg	1340	293	1431	426	Tripanosoma	0.7939838171005249
field0673-fd366aca-b5ed-4d8e-b42b-bec5a10f3e37.jpg	1914	967	2021	1077	Tripanosoma	0.7833231091499329
field0673-fd366aca-b5ed-4d8e-b42b-bec5a10f3e37.jpg	1510	1284	1632	1405	Tripanosoma	0.61494380235672
field0671-7f51d059-fdf7-4d35-b26d-be169a494b97.jpg	1691	671	1876	878	Tripanosoma	0.705896258354187
field0671-7f51d059-fdf7-4d35-b26d-be169a494b97.jpg	1876	1820	1991	1971	Tripanosoma	0.5937714576721191
field0663-dfab02ca-a27f-41d0-9465-5dcd1b4d2b9b.jpg	2514	1892	2685	2030	Tripanosoma	0.7544634342193604
field0663-dfab02ca-a27f-41d0-9465-5dcd1b4d2b9b.jpg	2626	1484	2764	1672	Tripanosoma	0.7477166652679443
field0665-f0e9fa18-5792-43eb-8680-04ef9db4d77b.jpg	2600	1049	2764	1184	Tripanosoma	0.7322410941123962
field0665-f0e9fa18-5792-43eb-8680-04ef9db4d77b.jpg	2712	1346	2804	1431	Tripanosoma	0.6733511090278625
field0665-f0e9fa18-5792-43eb-8680-04ef9db4d77b.jpg	2764	760	2876	924	Tripanosoma	0.6224356889724731
field0665-f0e9fa18-5792-43eb-8680-04ef9db4d77b.jpg	2866	3031	2985	3166	Tripanosoma	0.4039267897605896
field0665-f0e9fa18-5792-43eb-8680-04ef9db4d77b.jpg	3587	2257	3699	2356	Tripanosoma	0.3496720790863037
field0679-5e239658-c699-45b0-8a07-60083c4c2dbf.jpg	2336	1296	2450	1426	Tripanosoma	0.6875386238098145
field0679-5e239658-c699-45b0-8a07-60083c4c2dbf.jpg	1377	547	1503	669	Tripanosoma	0.6747065782546997
field0679-5e239658-c699-45b0-8a07-60083c4c2dbf.jpg	1550	536	1632	645	Tripanosoma	0.667625367641449
field0679-5e239658-c699-45b0-8a07-60083c4c2dbf.jpg	1741	641	1853	846	Tripanosoma	0.5887108445167542
field0679-5e239658-c699-45b0-8a07-60083c4c2dbf.jpg	1860	1932	2026	2067	Tripanosoma	0.4938976168632507
field0679-5e239658-c699-45b0-8a07-60083c4c2dbf.jpg	2198	289	2310	447	Tripanosoma	0.3204721212387085
field0675-7d264f6f-c038-43a7-8491-b473b5785066.jpg	1193	1475	1268	1545	Tripanosoma	0.803897500038147
field0675-7d264f6f-c038-43a7-8491-b473b5785066.jpg	2263	487	2340	575	Tripanosoma	0.6998624801635742
field0675-7d264f6f-c038-43a7-8491-b473b5785066.jpg	1359	1562	1464	1652	Tripanosoma	0.6560437083244324
field0675-7d264f6f-c038-43a7-8491-b473b5785066.jpg	1834	1128	1979	1200	Tripanosoma	0.4181103706359863
field0675-7d264f6f-c038-43a7-8491-b473b5785066.jpg	881	1788	958	1881	Tripanosoma	0.4163048267364502
field0675-7d264f6f-c038-43a7-8491-b473b5785066.jpg	1014	976	1072	1046	Tripanosoma	0.3527632355690002
field0668-3d7d73f6-d3b0-4895-81b6-8626f2abc855.jpg	1121	783	1210	911	Tripanosoma	0.8369346857070923
field0668-3d7d73f6-d3b0-4895-81b6-8626f2abc855.jpg	2161	869	2245	988	Tripanosoma	0.8092231154441833
field0668-3d7d73f6-d3b0-4895-81b6-8626f2abc855.jpg	1650	1734	1720	1806	Tripanosoma	0.7733441591262817
field0668-3d7d73f6-d3b0-4895-81b6-8626f2abc855.jpg	2366	1354	2464	1454	Tripanosoma	0.7304437756538391
field0668-3d7d73f6-d3b0-4895-81b6-8626f2abc855.jpg	1377	795	1464	871	Tripanosoma	0.67808997631073
field0668-3d7d73f6-d3b0-4895-81b6-8626f2abc855.jpg	2461	1657	2531	1741	Tripanosoma	0.6425927877426147
field0668-3d7d73f6-d3b0-4895-81b6-8626f2abc855.jpg	2072	373	2226	489	Tripanosoma	0.6250059008598328
field0668-3d7d73f6-d3b0-4895-81b6-8626f2abc855.jpg	1272	1445	1373	1543	Tripanosoma	0.6070836782455444
field0668-3d7d73f6-d3b0-4895-81b6-8626f2abc855.jpg	1909	1063	2002	1137	Tripanosoma	0.5441604852676392
field0668-3d7d73f6-d3b0-4895-81b6-8626f2abc855.jpg	1648	1405	1748	1508	Tripanosoma	0.3218486607074737
field0662-e98ea888-aac2-49ce-907c-439c1400610c.jpg	1578	743	1718	920	Tripanosoma	0.7397007942199707
field0662-e98ea888-aac2-49ce-907c-439c1400610c.jpg	1517	624	1655	746	Tripanosoma	0.7040094137191772
field0662-e98ea888-aac2-49ce-907c-439c1400610c.jpg	1447	249	1536	352	Tripanosoma	0.6940295696258545
field0662-e98ea888-aac2-49ce-907c-439c1400610c.jpg	2669	1049	2755	1163	Tripanosoma	0.640688419342041
field0662-e98ea888-aac2-49ce-907c-439c1400610c.jpg	2371	1265	2480	1471	Tripanosoma	0.4641857743263244
field0678-360f45bc-15cb-443b-a2a8-5b64ad9a6786.jpg	1289	382	1387	484	Tripanosoma	0.7472270727157593
field0678-360f45bc-15cb-443b-a2a8-5b64ad9a6786.jpg	741	1352	862	1438	Tripanosoma	0.7301826477050781
field0678-360f45bc-15cb-443b-a2a8-5b64ad9a6786.jpg	2434	1105	2594	1226	Tripanosoma	0.727527916431427
field0678-360f45bc-15cb-443b-a2a8-5b64ad9a6786.jpg	1450	1909	1594	2030	Tripanosoma	0.694208025932312
field0678-360f45bc-15cb-443b-a2a8-5b64ad9a6786.jpg	1587	2107	1683	2231	Tripanosoma	0.6659945249557495
field0678-360f45bc-15cb-443b-a2a8-5b64ad9a6786.jpg	2049	116	2182	233	Tripanosoma	0.3862760663032532
field0678-360f45bc-15cb-443b-a2a8-5b64ad9a6786.jpg	1510	1970	1587	2028	Tripanosoma	0.3313988447189331
field0678-360f45bc-15cb-443b-a2a8-5b64ad9a6786.jpg	1263	1496	1373	1652	Tripanosoma	0.3159177303314209
field0672-493811c1-9b21-4274-a0ad-c8f018d59539.jpg	1036	1073	1244	1198	Tripanosoma	0.7208539247512817
field0672-493811c1-9b21-4274-a0ad-c8f018d59539.jpg	1846	1507	2017	1691	Tripanosoma	0.7122063636779785
field0672-493811c1-9b21-4274-a0ad-c8f018d59539.jpg	2912	1385	3074	1543	Tripanosoma	0.5970959067344666
field0672-493811c1-9b21-4274-a0ad-c8f018d59539.jpg	3900	1635	4101	1760	Tripanosoma	0.5332702398300171
field0672-493811c1-9b21-4274-a0ad-c8f018d59539.jpg	2287	1329	2409	1523	Tripanosoma	0.5201789140701294
field0672-493811c1-9b21-4274-a0ad-c8f018d59539.jpg	2544	1481	2804	1622	Tripanosoma	0.5020512342453003
field0672-493811c1-9b21-4274-a0ad-c8f018d59539.jpg	3251	651	3436	836	Tripanosoma	0.3999775350093841
field0677-b9921ce0-3755-4568-8cfd-197c0442e561.jpg	2797	1395	3008	1606	Tripanosoma	0.6630932092666626
field0677-b9921ce0-3755-4568-8cfd-197c0442e561.jpg	2257	2159	2465	2290	Tripanosoma	0.6412537693977356
field0677-b9921ce0-3755-4568-8cfd-197c0442e561.jpg	3199	2379	3373	2508	Tripanosoma	0.3626772761344909
field0684-36a1edc2-a076-4ab0-9958-33f653237d3c.jpg	1587	1049	1718	1221	Tripanosoma	0.7404249310493469
field0684-36a1edc2-a076-4ab0-9958-33f653237d3c.jpg	1310	1627	1438	1748	Tripanosoma	0.7140116095542908
field0684-36a1edc2-a076-4ab0-9958-33f653237d3c.jpg	1734	377	1839	456	Tripanosoma	0.6820536255836487
field0684-36a1edc2-a076-4ab0-9958-33f653237d3c.jpg	1182	1496	1282	1636	Tripanosoma	0.5304063558578491
field0684-36a1edc2-a076-4ab0-9958-33f653237d3c.jpg	1042	822	1158	988	Tripanosoma	0.3595750331878662
field0684-36a1edc2-a076-4ab0-9958-33f653237d3c.jpg	1904	1680	1993	1764	Tripanosoma	0.3590044975280761
field0690-c6d82abb-9c69-4b96-ad5e-5c1b58d3d157.jpg	2005	750	2144	843	Tripanosoma	0.7286507487297058
field0690-c6d82abb-9c69-4b96-ad5e-5c1b58d3d157.jpg	1534	767	1634	864	Tripanosoma	0.645671546459198
field0690-c6d82abb-9c69-4b96-ad5e-5c1b58d3d157.jpg	2098	1179	2252	1279	Tripanosoma	0.6175996661186218
field0690-c6d82abb-9c69-4b96-ad5e-5c1b58d3d157.jpg	1657	1244	1818	1340	Tripanosoma	0.5948267579078674
field0690-c6d82abb-9c69-4b96-ad5e-5c1b58d3d157.jpg	1277	186	1398	275	Tripanosoma	0.5922826528549194
field0690-c6d82abb-9c69-4b96-ad5e-5c1b58d3d157.jpg	1184	1128	1279	1230	Tripanosoma	0.3516777157783508
field0692-9418b337-bcd0-47ab-a0ee-6031e7f467aa.jpg	1555	853	1687	958	Tripanosoma	0.7825549840927124
field0692-9418b337-bcd0-47ab-a0ee-6031e7f467aa.jpg	1501	1380	1636	1478	Tripanosoma	0.6878139972686768
field0682-ece8fa8c-d521-4fbe-8fbe-385ea9d24d89.jpg	1811	396	1965	491	Tripanosoma	0.4529215395450592
field0682-ece8fa8c-d521-4fbe-8fbe-385ea9d24d89.jpg	1699	1151	1799	1212	Tripanosoma	0.4148526787757873
field0693-818d8fc2-fb25-48c8-a747-8365fd256c9e.jpg	2837	1925	3061	2047	Tripanosoma	0.6606541275978088
field0693-818d8fc2-fb25-48c8-a747-8365fd256c9e.jpg	2152	1744	2386	1866	Tripanosoma	0.6434532403945923
field0693-818d8fc2-fb25-48c8-a747-8365fd256c9e.jpg	2982	645	3172	875	Tripanosoma	0.4344490170478821
field0689-7b8c28d7-86f6-40a7-afa7-895e5e119aaf.jpg	1592	1333	1692	1492	Tripanosoma	0.5761787295341492
field0689-7b8c28d7-86f6-40a7-afa7-895e5e119aaf.jpg	2205	1196	2310	1340	Tripanosoma	0.560684084892273
field0698-c2644c53-c270-4d17-97ca-3a537e562b2b.jpg	3436	908	3558	1138	Tripanosoma	0.6023072600364685
field0698-c2644c53-c270-4d17-97ca-3a537e562b2b.jpg	918	1862	1056	1981	Tripanosoma	0.5439757704734802
field0698-c2644c53-c270-4d17-97ca-3a537e562b2b.jpg	3304	2300	3436	2438	Tripanosoma	0.496601402759552
field0698-c2644c53-c270-4d17-97ca-3a537e562b2b.jpg	2076	1602	2359	1721	Tripanosoma	0.3628935217857361
field0696-fa4d1014-3053-4297-bd07-87aa9b7dff5f.jpg	3330	1234	3452	1484	Tripanosoma	0.4272110760211944
field0696-fa4d1014-3053-4297-bd07-87aa9b7dff5f.jpg	1810	1421	1991	1655	Tripanosoma	0.4193165600299835
field0681-c88c4f6a-48b3-4f66-b4af-62e0e5d0e70d.jpg	1373	1219	1494	1317	Tripanosoma	0.7571797370910645
field0681-c88c4f6a-48b3-4f66-b4af-62e0e5d0e70d.jpg	1305	809	1438	930	Tripanosoma	0.5663650035858154
field0681-c88c4f6a-48b3-4f66-b4af-62e0e5d0e70d.jpg	946	1506	1051	1613	Tripanosoma	0.5571036338806152
field0681-c88c4f6a-48b3-4f66-b4af-62e0e5d0e70d.jpg	1492	1550	1559	1643	Tripanosoma	0.4911375939846039
field0681-c88c4f6a-48b3-4f66-b4af-62e0e5d0e70d.jpg	948	620	1053	701	Tripanosoma	0.4134540855884552
field0681-c88c4f6a-48b3-4f66-b4af-62e0e5d0e70d.jpg	2364	806	2482	955	Tripanosoma	0.3750384449958801
field0685-b9bfe166-f0ac-4358-b7d2-22216bfb11af.jpg	2000	233	2130	335	Tripanosoma	0.7916017174720764
field0685-b9bfe166-f0ac-4358-b7d2-22216bfb11af.jpg	2156	1126	2268	1233	Tripanosoma	0.7574770450592041
field0685-b9bfe166-f0ac-4358-b7d2-22216bfb11af.jpg	1529	1338	1627	1461	Tripanosoma	0.7493631839752197
field0685-b9bfe166-f0ac-4358-b7d2-22216bfb11af.jpg	2338	645	2427	741	Tripanosoma	0.7206447124481201
field0685-b9bfe166-f0ac-4358-b7d2-22216bfb11af.jpg	1433	678	1529	809	Tripanosoma	0.6336738467216492
field0685-b9bfe166-f0ac-4358-b7d2-22216bfb11af.jpg	1732	699	1914	843	Tripanosoma	0.5856679081916809
field0695-ff147df7-79be-4e41-b3a8-de15664ed14b.jpg	1645	827	1825	1018	Tripanosoma	0.6912438869476318
field0695-ff147df7-79be-4e41-b3a8-de15664ed14b.jpg	1718	342	1790	419	Tripanosoma	0.3896398544311523
field0683-667e2a5d-e16a-4ea4-8c89-a78878dac39c.jpg	2343	714	2481	905	Tripanosoma	0.7839940786361694
field0683-667e2a5d-e16a-4ea4-8c89-a78878dac39c.jpg	1701	549	1856	678	Tripanosoma	0.6822870373725891
field0683-667e2a5d-e16a-4ea4-8c89-a78878dac39c.jpg	2965	1688	3084	1839	Tripanosoma	0.6765722036361694
field0688-d460a9a2-269e-4a3a-9fa0-7a8a6b8465ed.jpg	2672	1082	2824	1247	Tripanosoma	0.7474262714385986
field0688-d460a9a2-269e-4a3a-9fa0-7a8a6b8465ed.jpg	2820	1073	2982	1211	Tripanosoma	0.6685564517974854
field0688-d460a9a2-269e-4a3a-9fa0-7a8a6b8465ed.jpg	2837	1787	2968	1991	Tripanosoma	0.6510543823242188
field0688-d460a9a2-269e-4a3a-9fa0-7a8a6b8465ed.jpg	2768	306	2919	569	Tripanosoma	0.6030962467193604
field0688-d460a9a2-269e-4a3a-9fa0-7a8a6b8465ed.jpg	2534	368	2652	513	Tripanosoma	0.5301939845085144
field0688-d460a9a2-269e-4a3a-9fa0-7a8a6b8465ed.jpg	2106	105	2363	243	Tripanosoma	0.4938312470912933
field0688-d460a9a2-269e-4a3a-9fa0-7a8a6b8465ed.jpg	3821	1379	4094	1500	Tripanosoma	0.3005298972129822
field0680-6c6165b0-9174-4da5-b734-35eadcde573c.jpg	2596	1948	2708	2149	Tripanosoma	0.6823216676712036
field0680-6c6165b0-9174-4da5-b734-35eadcde573c.jpg	2679	1491	2909	1622	Tripanosoma	0.6749752759933472
field0680-6c6165b0-9174-4da5-b734-35eadcde573c.jpg	2702	1181	2876	1388	Tripanosoma	0.6420053839683533
field0680-6c6165b0-9174-4da5-b734-35eadcde573c.jpg	2313	789	2442	931	Tripanosoma	0.6165076494216919
field0680-6c6165b0-9174-4da5-b734-35eadcde573c.jpg	3702	1379	3883	1533	Tripanosoma	0.5877851843833923
field0680-6c6165b0-9174-4da5-b734-35eadcde573c.jpg	2564	213	2685	332	Tripanosoma	0.5532667636871338
field0680-6c6165b0-9174-4da5-b734-35eadcde573c.jpg	1846	2847	1978	3014	Tripanosoma	0.5186508297920227
field0680-6c6165b0-9174-4da5-b734-35eadcde573c.jpg	1142	1073	1365	1198	Tripanosoma	0.4420515596866607
field0680-6c6165b0-9174-4da5-b734-35eadcde573c.jpg	2837	256	2995	529	Tripanosoma	0.3720421195030212
field0680-6c6165b0-9174-4da5-b734-35eadcde573c.jpg	1010	1066	1188	1221	Tripanosoma	0.3674116134643554
field0680-6c6165b0-9174-4da5-b734-35eadcde573c.jpg	1451	2178	1632	2350	Tripanosoma	0.3171375393867492
field0699-d051dc0f-574e-4d85-bfb5-201b7caad076.jpg	2000	676	2119	762	Tripanosoma	0.7378671765327454
field0699-d051dc0f-574e-4d85-bfb5-201b7caad076.jpg	1485	470	1613	608	Tripanosoma	0.6552227735519409
field0699-d051dc0f-574e-4d85-bfb5-201b7caad076.jpg	757	1335	818	1398	Tripanosoma	0.5626561045646667
field0699-d051dc0f-574e-4d85-bfb5-201b7caad076.jpg	1186	1741	1298	1888	Tripanosoma	0.5187679529190063
field0699-d051dc0f-574e-4d85-bfb5-201b7caad076.jpg	1417	494	1508	594	Tripanosoma	0.4526189863681793
field0686-a156565b-4550-4b5b-b4cb-5ac7cf5c869d.jpg	1203	1408	1335	1513	Tripanosoma	0.8037976026535034
field0686-a156565b-4550-4b5b-b4cb-5ac7cf5c869d.jpg	1820	1312	1904	1454	Tripanosoma	0.6719719171524048
field0686-a156565b-4550-4b5b-b4cb-5ac7cf5c869d.jpg	1508	1942	1634	2109	Tripanosoma	0.6705568432807922
field0686-a156565b-4550-4b5b-b4cb-5ac7cf5c869d.jpg	1839	725	1944	822	Tripanosoma	0.6093780994415283
field0686-a156565b-4550-4b5b-b4cb-5ac7cf5c869d.jpg	1499	522	1590	697	Tripanosoma	0.5934762954711914
field0686-a156565b-4550-4b5b-b4cb-5ac7cf5c869d.jpg	895	408	1000	515	Tripanosoma	0.5259585380554199
field0686-a156565b-4550-4b5b-b4cb-5ac7cf5c869d.jpg	2648	573	2739	774	Tripanosoma	0.4498869478702545
field0686-a156565b-4550-4b5b-b4cb-5ac7cf5c869d.jpg	2231	254	2319	349	Tripanosoma	0.3943170607089996
field0697-9eb0b582-cbf0-4e91-94bc-67943f164223.jpg	1522	396	1569	475	Tripanosoma	0.3951081931591034
field0687-5f115672-77b6-47b8-beee-dab830df4e6c.jpg	2291	804	2408	979	Tripanosoma	0.807835042476654
field0687-5f115672-77b6-47b8-beee-dab830df4e6c.jpg	1501	664	1638	788	Tripanosoma	0.6771084070205688
field0687-5f115672-77b6-47b8-beee-dab830df4e6c.jpg	974	1562	1093	1659	Tripanosoma	0.6547827124595642
field0687-5f115672-77b6-47b8-beee-dab830df4e6c.jpg	2056	1769	2184	1930	Tripanosoma	0.5448367595672607
field0687-5f115672-77b6-47b8-beee-dab830df4e6c.jpg	2725	871	2851	995	Tripanosoma	0.3805432915687561
field0694-813026e8-850c-4652-acb1-2bb2860a4256.jpg	1611	498	1790	615	Tripanosoma	0.8269262313842773
field0694-813026e8-850c-4652-acb1-2bb2860a4256.jpg	2557	335	2657	433	Tripanosoma	0.6684859991073608
field0691-3bd33c41-1774-4361-97d6-a70da0691f4d.jpg	2708	2119	2843	2277	Tripanosoma	0.7162184715270996
field0691-3bd33c41-1774-4361-97d6-a70da0691f4d.jpg	1504	2225	1708	2363	Tripanosoma	0.6060938239097595
field0691-3bd33c41-1774-4361-97d6-a70da0691f4d.jpg	2784	250	2912	352	Tripanosoma	0.5661623477935791
field0702-8e2dce87-5f15-4985-a454-ec28578508ad.jpg	1527	1548	1608	1618	Tripanosoma	0.693248987197876
field0702-8e2dce87-5f15-4985-a454-ec28578508ad.jpg	2009	461	2105	589	Tripanosoma	0.6410759687423706
field0702-8e2dce87-5f15-4985-a454-ec28578508ad.jpg	788	1629	857	1711	Tripanosoma	0.6248444318771362
field0702-8e2dce87-5f15-4985-a454-ec28578508ad.jpg	1007	762	1128	867	Tripanosoma	0.6145419478416443
field0702-8e2dce87-5f15-4985-a454-ec28578508ad.jpg	1032	1007	1116	1095	Tripanosoma	0.5624558329582214
field0702-8e2dce87-5f15-4985-a454-ec28578508ad.jpg	1417	722	1571	797	Tripanosoma	0.5120171904563904
field0702-8e2dce87-5f15-4985-a454-ec28578508ad.jpg	1613	561	1743	636	Tripanosoma	0.4914124011993408
field0702-8e2dce87-5f15-4985-a454-ec28578508ad.jpg	2329	1557	2392	1666	Tripanosoma	0.4427549839019775
field0702-8e2dce87-5f15-4985-a454-ec28578508ad.jpg	867	494	939	606	Tripanosoma	0.370928406715393
field0700-588dd11f-d580-411e-985b-03ae3778bcc0.jpg	2046	883	2182	974	Tripanosoma	0.7116434574127197
field0700-588dd11f-d580-411e-985b-03ae3778bcc0.jpg	1140	1527	1228	1634	Tripanosoma	0.7069129943847656
field0700-588dd11f-d580-411e-985b-03ae3778bcc0.jpg	1592	1830	1771	1939	Tripanosoma	0.7037255764007568
field0700-588dd11f-d580-411e-985b-03ae3778bcc0.jpg	1585	107	1692	268	Tripanosoma	0.6837185621261597
field0700-588dd11f-d580-411e-985b-03ae3778bcc0.jpg	2790	1014	2953	1114	Tripanosoma	0.5617398619651794
field0703-f3913135-a131-4105-97d9-e6767f606c68.jpg	2457	1161	2618	1286	Tripanosoma	0.7749948501586914
field0703-f3913135-a131-4105-97d9-e6767f606c68.jpg	1203	251	1303	428	Tripanosoma	0.7265915870666504
field0703-f3913135-a131-4105-97d9-e6767f606c68.jpg	1373	1704	1461	1811	Tripanosoma	0.5896100997924805
field0703-f3913135-a131-4105-97d9-e6767f606c68.jpg	2657	442	2765	545	Tripanosoma	0.5345640182495117
field0704-dac599b4-6f1b-4743-a799-8a767b5c9a4c.jpg	1897	934	2026	1030	Tripanosoma	0.8039244413375854
field0704-dac599b4-6f1b-4743-a799-8a767b5c9a4c.jpg	1907	345	2072	466	Tripanosoma	0.7842056155204773
field0704-dac599b4-6f1b-4743-a799-8a767b5c9a4c.jpg	2046	706	2193	818	Tripanosoma	0.7062305212020874
field0704-dac599b4-6f1b-4743-a799-8a767b5c9a4c.jpg	822	1086	909	1242	Tripanosoma	0.6991835236549377
field0704-dac599b4-6f1b-4743-a799-8a767b5c9a4c.jpg	1804	1436	1907	1559	Tripanosoma	0.65924072265625
field0704-dac599b4-6f1b-4743-a799-8a767b5c9a4c.jpg	881	1578	983	1659	Tripanosoma	0.6154376268386841
field0704-dac599b4-6f1b-4743-a799-8a767b5c9a4c.jpg	1825	624	1911	771	Tripanosoma	0.580244243144989
field0704-dac599b4-6f1b-4743-a799-8a767b5c9a4c.jpg	2399	1466	2494	1615	Tripanosoma	0.5632739067077637
field0701-ffa201cf-a25e-4602-8408-d0be4b12de57.jpg	2728	1734	2912	1876	Tripanosoma	0.7763820886611938
field0701-ffa201cf-a25e-4602-8408-d0be4b12de57.jpg	2007	2777	2126	2942	Tripanosoma	0.7756575345993042
field0701-ffa201cf-a25e-4602-8408-d0be4b12de57.jpg	3538	2149	3673	2320	Tripanosoma	0.728551983833313
field0701-ffa201cf-a25e-4602-8408-d0be4b12de57.jpg	3785	1063	3916	1194	Tripanosoma	0.6950435042381287
field0701-ffa201cf-a25e-4602-8408-d0be4b12de57.jpg	3294	358	3452	516	Tripanosoma	0.6841205954551697
field0701-ffa201cf-a25e-4602-8408-d0be4b12de57.jpg	2244	1339	2373	1514	Tripanosoma	0.6355252265930176
field0701-ffa201cf-a25e-4602-8408-d0be4b12de57.jpg	3498	1546	3666	1806	Tripanosoma	0.5344885587692261
field0701-ffa201cf-a25e-4602-8408-d0be4b12de57.jpg	1161	724	1313	812	Tripanosoma	0.4942992925643921
