# Supplementary material for: Artificial intelligence algorithm for real-time detection and counting of Trypanosoma cruzi parasites using smartphone microscopy
Source: PLoS Negl Trop Dis. 2026 May 7;20(5):e0012955. doi: 10.1371/journal.pntd.0012955 (PMC13175497; doi:10.1371/journal.pntd.0012955)
Supplement: S3 File — Tabulated detection results generated by the YOLOv8 small (YOLOv8s) architecture, used to assess the real-time performance and precision of the model. (CSV) [file pntd.0012955.s003.csv]

assetFile	ymin	xmin	ymax	xmax	label_str	scores
adaptaSpot_2021-04-12_15-33-14_583-837e773d-f840-4c16-ab5f-bb4297788b3a.jpg	926	2820	1010	2889	Tripanosoma	0.78739244
adaptaSpot_2021-04-12_15-33-14_583-837e773d-f840-4c16-ab5f-bb4297788b3a.jpg	1327	986	1428	1082	Tripanosoma	0.730287
adaptaSpot_2021-04-12_15-33-14_583-837e773d-f840-4c16-ab5f-bb4297788b3a.jpg	1595	2906	1691	2997	Tripanosoma	0.8727856
adaptaSpot_2021-04-12_15-33-24_094-d5719036-c7e3-44ab-8d3b-2cdfe72838cf.jpg	990	2127	1071	2188	Tripanosoma	0.78945994
adaptaSpot_2021-04-12_15-33-24_094-d5719036-c7e3-44ab-8d3b-2cdfe72838cf.jpg	1460	2367	1532	2441	Tripanosoma	0.6022674
adaptaSpot_2021-04-12_15-33-32_647-38d2e361-8f00-4500-b7df-33056eff144d.jpg	2085	1776	2157	1886	Tripanosoma	0.84725577
adaptaSpot_2021-04-12_15-33-32_647-38d2e361-8f00-4500-b7df-33056eff144d.jpg	2076	2377	2170	2528	Tripanosoma	0.8777276
adaptaSpot_2021-04-12_15-34-00_148-cdd7c572-ca00-4050-a3f0-2753a1bd67cd.jpg	1488	2597	1582	2681	Tripanosoma	0.83475
adaptaSpot_2021-04-12_15-34-15_056-71dfb7d8-885d-406e-9e0f-5c0e8fbac43b.jpg	950	1689	1028	1794	Tripanosoma	0.8552653
adaptaSpot_2021-04-12_15-34-15_056-71dfb7d8-885d-406e-9e0f-5c0e8fbac43b.jpg	896	1570	990	1638	Tripanosoma	0.60430247
adaptaSpot_2021-04-12_15-34-15_056-71dfb7d8-885d-406e-9e0f-5c0e8fbac43b.jpg	785	2986	909	3060	Tripanosoma	0.78801125
adaptaSpot_2021-04-12_15-34-15_056-71dfb7d8-885d-406e-9e0f-5c0e8fbac43b.jpg	1884	968	1993	1048	Tripanosoma	0.69485205
adaptaSpot_2021-04-12_15-34-15_056-71dfb7d8-885d-406e-9e0f-5c0e8fbac43b.jpg	1428	2500	1544	2583	Tripanosoma	0.87537944
adaptaSpot_2021-04-12_15-34-15_056-71dfb7d8-885d-406e-9e0f-5c0e8fbac43b.jpg	1417	1969	1504	2040	Tripanosoma	0.775869
adaptaSpot_2021-04-12_15-34-15_056-71dfb7d8-885d-406e-9e0f-5c0e8fbac43b.jpg	1809	2334	1876	2430	Tripanosoma	0.40331995
adaptaSpot_2021-04-12_15-34-44_587-3ffd685b-ed54-4b51-b33d-879994b9ccc4.jpg	1307	2401	1391	2474	Tripanosoma	0.82008976
adaptaSpot_2021-04-12_15-34-44_587-3ffd685b-ed54-4b51-b33d-879994b9ccc4.jpg	1959	2421	2040	2497	Tripanosoma	0.7501447
adaptaSpot_2021-04-12_15-34-44_587-3ffd685b-ed54-4b51-b33d-879994b9ccc4.jpg	1688	2782	1797	2864	Tripanosoma	0.6375197
adaptaSpot_2021-04-12_15-35-17_234-b18c89eb-7c92-42f3-ae2c-06f674f3ab86.jpg	2225	2455	2293	2529	Tripanosoma	0.6908734
adaptaSpot_2021-04-12_15-35-17_234-b18c89eb-7c92-42f3-ae2c-06f674f3ab86.jpg	1941	1848	2050	1918	Tripanosoma	0.6081556
adaptaSpot_2021-04-12_15-35-17_234-b18c89eb-7c92-42f3-ae2c-06f674f3ab86.jpg	1208	1875	1230	1952	Tripanosoma	0.3970112
adaptaSpot_2021-04-12_15-35-37_240-413c1769-90b9-4096-a6a2-48543f0867b4.jpg	1603	1849	1671	1923	Tripanosoma	0.82531464
adaptaSpot_2021-04-12_15-35-45_097-787c6f82-9c51-4f37-80fc-84bd697cdd38.jpg	1332	2518	1414	2589	Tripanosoma	0.6656239
adaptaSpot_2021-04-12_15-35-51_655-5473b7b9-248d-4ea8-9498-3bc68e6fc5a9.jpg	1534	1523	1661	1598	Tripanosoma	0.8475719
adaptaSpot_2021-04-12_15-35-51_655-5473b7b9-248d-4ea8-9498-3bc68e6fc5a9.jpg	2163	3057	2245	3134	Tripanosoma	0.79042625
adaptaSpot_2021-04-12_15-35-51_655-5473b7b9-248d-4ea8-9498-3bc68e6fc5a9.jpg	2638	1915	2759	1975	Tripanosoma	0.5272567
adaptaSpot_2021-04-12_15-36-13_058-0f4a2e89-5a9f-43f3-bf15-49904b1f7d25.jpg	1267	2314	1338	2376	Tripanosoma	0.82242376
adaptaSpot_2021-04-12_15-36-24_943-1ff7100a-0abf-4495-ba5f-f0d1cab781d6.jpg	1028	1462	1118	1555	Tripanosoma	0.8801286
adaptaSpot_2021-04-12_15-36-24_943-1ff7100a-0abf-4495-ba5f-f0d1cab781d6.jpg	2497	2908	2633	2994	Tripanosoma	0.5997052
adaptaSpot_2021-04-12_15-36-59_959-5828495b-101e-44b0-b371-7c90f6677bca.jpg	1509	2828	1588	2914	Tripanosoma	0.8364566
adaptaSpot_2021-04-12_15-37-13_175-c3e595ec-6c97-41e9-a2ed-d8313d4ce425.jpg	910	2789	1012	2907	Tripanosoma	0.55393577
adaptaSpot_2021-04-12_15-37-28_590-046b3725-55d7-4ed8-b474-8fe5baa8102f.jpg	1485	1263	1597	1362	Tripanosoma	0.4840712
adaptaSpot_2021-04-12_15-37-36_145-9b43c864-99fd-4a15-b303-b4c8fe019abe.jpg	1907	1966	2051	2051	Tripanosoma	0.44277388
adaptaSpot_2021-04-12_15-37-36_145-9b43c864-99fd-4a15-b303-b4c8fe019abe.jpg	1690	1441	1824	1545	Tripanosoma	0.8116578
adaptaSpot_2021-04-12_15-37-36_145-9b43c864-99fd-4a15-b303-b4c8fe019abe.jpg	1603	2186	1767	2270	Tripanosoma	0.86639154
adaptaSpot_2021-04-12_15-37-36_145-9b43c864-99fd-4a15-b303-b4c8fe019abe.jpg	2177	2731	2300	2832	Tripanosoma	0.85600996
adaptaSpot_2021-04-12_15-37-52_395-9470b60f-0a49-4bf7-9bb9-a5b26144b699.jpg	1372	1716	1427	1770	Tripanosoma	0.7311286
adaptaSpot_2021-04-12_15-37-52_395-9470b60f-0a49-4bf7-9bb9-a5b26144b699.jpg	1534	1563	1633	1640	Tripanosoma	0.564029
adaptaSpot_2021-04-12_15-37-52_395-9470b60f-0a49-4bf7-9bb9-a5b26144b699.jpg	1856	3138	1939	3232	Tripanosoma	0.5724399
adaptaSpot_2021-04-12_15-38-04_374-abbf3a3e-6ef5-48a6-8c0c-c79824b1eca6.jpg	1208	1335	1256	1432	Tripanosoma	0.57237715
adaptaSpot_2021-04-12_15-38-04_374-abbf3a3e-6ef5-48a6-8c0c-c79824b1eca6.jpg	1625	2642	1707	2714	Tripanosoma	0.75831103
adaptaSpot_2021-04-12_15-38-04_374-abbf3a3e-6ef5-48a6-8c0c-c79824b1eca6.jpg	1766	3128	1846	3198	Tripanosoma	0.45545888
adaptaSpot_2021-04-12_15-38-13_561-c5089630-4950-4ac8-a333-251a7d4e1462.jpg	1859	1622	1955	1711	Tripanosoma	0.6359777
adaptaSpot_2021-04-12_15-38-13_561-c5089630-4950-4ac8-a333-251a7d4e1462.jpg	1594	2707	1651	2777	Tripanosoma	0.7288814
adaptaSpot_2021-04-12_15-38-34_931-e0897293-05f9-48f2-aa2c-02ab03e59dd8.jpg	1691	1751	1779	1822	Tripanosoma	0.85310173
adaptaSpot_2021-04-12_15-39-21_707-72b60d55-30fe-4702-8ccd-29befa33f84a.jpg	1208	1502	1267	1569	Tripanosoma	0.69279414
adaptaSpot_2021-04-12_15-39-21_707-72b60d55-30fe-4702-8ccd-29befa33f84a.jpg	1732	1528	1808	1644	Tripanosoma	0.53515756
adaptaSpot_2021-04-12_15-39-40_874-f3ed6579-eec3-4b6f-b474-7660eec72bff.jpg	953	1143	1060	1216	Tripanosoma	0.8100653
adaptaSpot_2021-04-12_15-39-40_874-f3ed6579-eec3-4b6f-b474-7660eec72bff.jpg	1002	2102	1099	2193	Tripanosoma	0.79810387
adaptaSpot_2021-04-12_15-39-40_874-f3ed6579-eec3-4b6f-b474-7660eec72bff.jpg	792	2035	900	2149	Tripanosoma	0.746201
adaptaSpot_2021-04-12_15-39-40_874-f3ed6579-eec3-4b6f-b474-7660eec72bff.jpg	1063	1849	1156	1906	Tripanosoma	0.7045122
adaptaSpot_2021-04-12_15-39-40_874-f3ed6579-eec3-4b6f-b474-7660eec72bff.jpg	1769	1755	1848	1840	Tripanosoma	0.88137764
adaptaSpot_2021-04-12_15-39-40_874-f3ed6579-eec3-4b6f-b474-7660eec72bff.jpg	1208	1627	1249	1729	Tripanosoma	0.6615179
adaptaSpot_2021-04-12_15-39-40_874-f3ed6579-eec3-4b6f-b474-7660eec72bff.jpg	2329	1360	2415	1462	Tripanosoma	0.6581081
adaptaSpot_2021-04-12_15-39-40_874-f3ed6579-eec3-4b6f-b474-7660eec72bff.jpg	2535	1672	2600	1742	Tripanosoma	0.52299815
adaptaSpot_2021-04-12_15-39-40_874-f3ed6579-eec3-4b6f-b474-7660eec72bff.jpg	2330	2432	2418	2510	Tripanosoma	0.8212471
adaptaSpot_2021-04-12_15-39-40_874-f3ed6579-eec3-4b6f-b474-7660eec72bff.jpg	1743	2334	1840	2411	Tripanosoma	0.73367345
adaptaSpot_2021-04-12_15-39-40_874-f3ed6579-eec3-4b6f-b474-7660eec72bff.jpg	2634	1848	2711	1910	Tripanosoma	0.4714869
adaptaSpot_2021-04-12_15-39-59_683-818a79e6-e5b4-48eb-88b6-8f16b12538d9.jpg	499	1340	574	1421	Tripanosoma	0.8395356
adaptaSpot_2021-04-12_15-39-59_683-818a79e6-e5b4-48eb-88b6-8f16b12538d9.jpg	1386	2546	1490	2651	Tripanosoma	0.85918367
adaptaSpot_2021-04-12_15-39-59_683-818a79e6-e5b4-48eb-88b6-8f16b12538d9.jpg	1740	2948	1864	3021	Tripanosoma	0.35654408
adaptaSpot_2021-04-12_15-40-07_310-4097d35f-3146-4a00-be93-9f994ddbb980.jpg	867	2185	958	2268	Tripanosoma	0.5967171
adaptaSpot_2021-04-12_15-40-07_310-4097d35f-3146-4a00-be93-9f994ddbb980.jpg	1242	2270	1317	2415	Tripanosoma	0.8595917
adaptaSpot_2021-04-12_15-40-07_310-4097d35f-3146-4a00-be93-9f994ddbb980.jpg	2075	2009	2197	2105	Tripanosoma	0.7475786
adaptaSpot_2021-04-12_15-40-07_310-4097d35f-3146-4a00-be93-9f994ddbb980.jpg	2291	1992	2359	2072	Tripanosoma	0.7215752
adaptaSpot_2021-04-12_15-40-07_310-4097d35f-3146-4a00-be93-9f994ddbb980.jpg	2075	3151	2157	3216	Tripanosoma	0.60770476
adaptaSpot_2021-04-12_15-40-18_689-fbee28f8-ed37-4f33-b173-9b41b242a784.jpg	704	1464	788	1552	Tripanosoma	0.7982565
adaptaSpot_2021-04-12_15-40-18_689-fbee28f8-ed37-4f33-b173-9b41b242a784.jpg	367	2753	458	2832	Tripanosoma	0.77053267
adaptaSpot_2021-04-12_15-40-18_689-fbee28f8-ed37-4f33-b173-9b41b242a784.jpg	1338	1150	1409	1230	Tripanosoma	0.46760613
adaptaSpot_2021-04-12_15-40-18_689-fbee28f8-ed37-4f33-b173-9b41b242a784.jpg	1997	2705	2093	2813	Tripanosoma	0.5694232
adaptaSpot_2021-04-12_15-40-28_111-a5d7eaf4-2259-42e1-ae03-3ad37d1a29b2.jpg	1796	2583	1876	2644	Tripanosoma	0.3737359
adaptaSpot_2021-04-12_15-40-28_111-a5d7eaf4-2259-42e1-ae03-3ad37d1a29b2.jpg	1769	1016	1854	1098	Tripanosoma	0.71925175
adaptaSpot_2021-04-12_15-41-06_824-fbf64520-6bc0-43b0-8905-74e62492e969.jpg	1054	2206	1128	2267	Tripanosoma	0.8289438
adaptaSpot_2021-04-12_15-41-17_077-effe1671-9e7d-4e33-9d1f-fdc5009bbce7.jpg	1734	1747	1815	1841	Tripanosoma	0.8668258
adaptaSpot_2021-04-12_15-41-51_297-7484ed9b-8744-44d8-83ae-30a2af463780.jpg	1147	2488	1227	2558	Tripanosoma	0.85092497
adaptaSpot_2021-04-12_15-42-15_531-869bcb42-b677-4159-b8d6-a692e1b29c75.jpg	1250	2171	1366	2263	Tripanosoma	0.8482391
adaptaSpot_2021-04-12_15-42-29_944-6a1636fe-e220-4e66-bd87-a22e816f2f75.jpg	816	2140	891	2228	Tripanosoma	0.85131216
adaptaSpot_2021-04-12_15-42-29_944-6a1636fe-e220-4e66-bd87-a22e816f2f75.jpg	1781	2072	1860	2143	Tripanosoma	0.4630094
adaptaSpot_2021-04-12_15-42-29_944-6a1636fe-e220-4e66-bd87-a22e816f2f75.jpg	1719	2170	1821	2272	Tripanosoma	0.883285
adaptaSpot_2021-04-12_15-42-29_944-6a1636fe-e220-4e66-bd87-a22e816f2f75.jpg	2484	2330	2571	2414	Tripanosoma	0.85219395
adaptaSpot_2021-04-12_15-42-29_944-6a1636fe-e220-4e66-bd87-a22e816f2f75.jpg	1208	1849	1242	1903	Tripanosoma	0.44357175
adaptaSpot_2021-04-12_15-42-55_543-1c7cebbe-2206-4de7-b44f-2350d881f1e5.jpg	680	1316	716	1350	Tripanosoma	0.53248733
adaptaSpot_2021-04-12_15-42-55_543-1c7cebbe-2206-4de7-b44f-2350d881f1e5.jpg	1567	1468	1664	1555	Tripanosoma	0.86191034
adaptaSpot_2021-04-12_15-42-55_543-1c7cebbe-2206-4de7-b44f-2350d881f1e5.jpg	2075	1284	2164	1366	Tripanosoma	0.7626669
adaptaSpot_2021-04-12_15-42-55_543-1c7cebbe-2206-4de7-b44f-2350d881f1e5.jpg	1353	2422	1425	2501	Tripanosoma	0.7884126
adaptaSpot_2021-04-12_15-42-55_543-1c7cebbe-2206-4de7-b44f-2350d881f1e5.jpg	2371	3121	2457	3195	Tripanosoma	0.470197
adaptaSpot_2021-04-12_15-43-14_582-c7053769-8e4e-4df1-b349-da4c50f78f53.jpg	376	1891	548	1993	Tripanosoma	0.89677966
adaptaSpot_2021-04-12_15-43-14_582-c7053769-8e4e-4df1-b349-da4c50f78f53.jpg	1603	1758	1671	1881	Tripanosoma	0.74383014
adaptaSpot_2021-04-12_15-43-14_582-c7053769-8e4e-4df1-b349-da4c50f78f53.jpg	1413	2096	1505	2195	Tripanosoma	0.75166047
adaptaSpot_2021-04-12_15-43-27_600-758146c9-d6c7-4f14-9db4-8d570815034a.jpg	808	1598	911	1700	Tripanosoma	0.8642927
adaptaSpot_2021-04-12_15-43-27_600-758146c9-d6c7-4f14-9db4-8d570815034a.jpg	2566	1988	2670	2096	Tripanosoma	0.6022219
adaptaSpot_2021-04-12_15-43-43_177-d7d9620c-1063-49d7-9329-39cdbbebcc31.jpg	2354	2083	2440	2167	Tripanosoma	0.8290612
adaptaSpot_2021-04-12_15-43-43_177-d7d9620c-1063-49d7-9329-39cdbbebcc31.jpg	2027	2874	2111	2950	Tripanosoma	0.70801175
adaptaSpot_2021-04-12_15-44-12_504-a8205877-1fbd-427e-b1fc-85a6c316c394.jpg	1990	972	2057	1041	Tripanosoma	0.4087418
adaptaSpot_2021-04-12_15-44-12_504-a8205877-1fbd-427e-b1fc-85a6c316c394.jpg	2046	2570	2196	2687	Tripanosoma	0.8103855
adaptaSpot_2021-04-12_15-44-12_504-a8205877-1fbd-427e-b1fc-85a6c316c394.jpg	1208	2953	1277	3086	Tripanosoma	0.7791597
adaptaSpot_2021-04-12_15-44-22_695-f56cba27-265a-4bc5-91c8-b52bbc03aa36.jpg	973	1848	1075	1894	Tripanosoma	0.81180024
adaptaSpot_2021-04-12_15-44-22_695-f56cba27-265a-4bc5-91c8-b52bbc03aa36.jpg	854	2372	922	2448	Tripanosoma	0.493716
adaptaSpot_2021-04-12_15-44-48_155-a094966f-07d3-4c55-9b71-947dee04e97b.jpg	1846	2097	1950	2216	Tripanosoma	0.81357384
adaptaSpot_2021-04-12_15-45-13_290-da719840-7c79-4bb9-8238-e348e79b5d73.jpg	928	1558	1074	1655	Tripanosoma	0.85543984
adaptaSpot_2021-04-12_15-45-13_290-da719840-7c79-4bb9-8238-e348e79b5d73.jpg	668	1209	781	1335	Tripanosoma	0.6809527
adaptaSpot_2021-04-12_15-45-13_290-da719840-7c79-4bb9-8238-e348e79b5d73.jpg	1560	943	1629	1019	Tripanosoma	0.80671054
adaptaSpot_2021-04-12_15-45-13_290-da719840-7c79-4bb9-8238-e348e79b5d73.jpg	2146	1421	2244	1511	Tripanosoma	0.77241576
adaptaSpot_2021-04-12_15-45-13_290-da719840-7c79-4bb9-8238-e348e79b5d73.jpg	2415	1250	2535	1375	Tripanosoma	0.75968665
adaptaSpot_2021-04-12_15-45-13_290-da719840-7c79-4bb9-8238-e348e79b5d73.jpg	2719	1699	2805	1787	Tripanosoma	0.40544873
adaptaSpot_2021-04-12_15-45-13_290-da719840-7c79-4bb9-8238-e348e79b5d73.jpg	1639	2273	1725	2359	Tripanosoma	0.87738353
adaptaSpot_2021-04-12_15-45-13_290-da719840-7c79-4bb9-8238-e348e79b5d73.jpg	1999	2092	2100	2200	Tripanosoma	0.8287033
adaptaSpot_2021-04-12_15-45-13_290-da719840-7c79-4bb9-8238-e348e79b5d73.jpg	2130	2316	2197	2376	Tripanosoma	0.8187395
adaptaSpot_2021-04-12_15-45-26_538-4c2c29c6-cf34-48f3-8f15-bff1e8c46386.jpg	669	1325	783	1428	Tripanosoma	0.82695806
adaptaSpot_2021-04-12_15-45-26_538-4c2c29c6-cf34-48f3-8f15-bff1e8c46386.jpg	950	1180	1056	1302	Tripanosoma	0.80721265
adaptaSpot_2021-04-12_15-45-26_538-4c2c29c6-cf34-48f3-8f15-bff1e8c46386.jpg	544	2011	648	2129	Tripanosoma	0.8161641
adaptaSpot_2021-04-12_15-45-26_538-4c2c29c6-cf34-48f3-8f15-bff1e8c46386.jpg	671	2239	741	2302	Tripanosoma	0.79025996
adaptaSpot_2021-04-12_15-45-26_538-4c2c29c6-cf34-48f3-8f15-bff1e8c46386.jpg	1309	1286	1385	1360	Tripanosoma	0.8339801
adaptaSpot_2021-04-12_15-45-26_538-4c2c29c6-cf34-48f3-8f15-bff1e8c46386.jpg	1826	1477	1912	1566	Tripanosoma	0.81163996
adaptaSpot_2021-04-12_15-45-26_538-4c2c29c6-cf34-48f3-8f15-bff1e8c46386.jpg	1317	1653	1394	1731	Tripanosoma	0.7572231
adaptaSpot_2021-04-12_15-45-26_538-4c2c29c6-cf34-48f3-8f15-bff1e8c46386.jpg	1968	1453	2046	1541	Tripanosoma	0.4920452
adaptaSpot_2021-04-12_15-45-26_538-4c2c29c6-cf34-48f3-8f15-bff1e8c46386.jpg	1253	1659	1323	1726	Tripanosoma	0.48612535
adaptaSpot_2021-04-12_15-45-36_725-e794a6cc-af0d-4d9c-b24c-4f4c45e88e10.jpg	1042	1734	1115	1831	Tripanosoma	0.84318584
adaptaSpot_2021-04-12_15-45-36_725-e794a6cc-af0d-4d9c-b24c-4f4c45e88e10.jpg	1863	1015	1887	1089	Tripanosoma	0.30249232
adaptaSpot_2021-04-12_15-45-36_725-e794a6cc-af0d-4d9c-b24c-4f4c45e88e10.jpg	479	1850	567	1982	Tripanosoma	0.8208213
adaptaSpot_2021-04-12_15-45-52_302-66d332e3-1eea-4129-bfed-0416d1ee6f15.jpg	930	1790	1052	1868	Tripanosoma	0.81741184
adaptaSpot_2021-04-12_15-45-52_302-66d332e3-1eea-4129-bfed-0416d1ee6f15.jpg	405	1587	520	1674	Tripanosoma	0.79137266
adaptaSpot_2021-04-12_15-45-52_302-66d332e3-1eea-4129-bfed-0416d1ee6f15.jpg	488	1954	584	2020	Tripanosoma	0.8592897
adaptaSpot_2021-04-12_15-45-52_302-66d332e3-1eea-4129-bfed-0416d1ee6f15.jpg	1304	1658	1396	1726	Tripanosoma	0.85261726
adaptaSpot_2021-04-12_15-45-52_302-66d332e3-1eea-4129-bfed-0416d1ee6f15.jpg	1704	1624	1783	1743	Tripanosoma	0.7446317
adaptaSpot_2021-04-12_15-45-52_302-66d332e3-1eea-4129-bfed-0416d1ee6f15.jpg	2506	2617	2578	2713	Tripanosoma	0.79872686
adaptaSpot_2021-04-12_15-45-52_302-66d332e3-1eea-4129-bfed-0416d1ee6f15.jpg	1749	3041	1835	3121	Tripanosoma	0.7558149
adaptaSpot_2021-04-12_15-46-17_768-13404b5a-078c-4eb3-b13d-b7479393771d.jpg	2171	2101	2252	2176	Tripanosoma	0.7375473
adaptaSpot_2021-04-12_15-46-26_423-d202b4eb-30b1-4d65-8e56-53333aa5d6fe.jpg	1124	2014	1204	2102	Tripanosoma	0.8146735
adaptaSpot_2021-04-12_15-46-26_423-d202b4eb-30b1-4d65-8e56-53333aa5d6fe.jpg	344	2729	447	2830	Tripanosoma	0.75671935
adaptaSpot_2021-04-12_15-46-26_423-d202b4eb-30b1-4d65-8e56-53333aa5d6fe.jpg	1208	2402	1260	2487	Tripanosoma	0.8040988
adaptaSpot_2021-04-12_15-46-26_423-d202b4eb-30b1-4d65-8e56-53333aa5d6fe.jpg	2646	2694	2771	2788	Tripanosoma	0.5621792
adaptaSpot_2021-04-12_15-46-26_423-d202b4eb-30b1-4d65-8e56-53333aa5d6fe.jpg	1436	2485	1500	2607	Tripanosoma	0.48674014
adaptaSpot_2021-04-12_15-46-37_175-f7d7d3ed-1213-4e44-87cc-f59ce7e7448c.jpg	1638	2748	1724	2831	Tripanosoma	0.87259895
adaptaSpot_2021-04-12_15-46-37_175-f7d7d3ed-1213-4e44-87cc-f59ce7e7448c.jpg	1395	2608	1468	2740	Tripanosoma	0.8233536
adaptaSpot_2021-04-12_15-46-37_175-f7d7d3ed-1213-4e44-87cc-f59ce7e7448c.jpg	2189	2803	2282	2932	Tripanosoma	0.8127372
adaptaSpot_2021-04-12_15-46-51_189-37652388-f357-4f32-a8b4-cb58d8292549.jpg	949	1975	1077	2073	Tripanosoma	0.87440103
adaptaSpot_2021-04-12_15-46-51_189-37652388-f357-4f32-a8b4-cb58d8292549.jpg	713	1996	792	2078	Tripanosoma	0.85598695
adaptaSpot_2021-04-12_15-46-51_189-37652388-f357-4f32-a8b4-cb58d8292549.jpg	1312	2178	1404	2278	Tripanosoma	0.8743099
adaptaSpot_2021-04-12_15-46-56_114-3fbfc18e-8d34-4e72-9f75-118369355a00.jpg	1017	1154	1098	1231	Tripanosoma	0.8147059
adaptaSpot_2021-04-12_15-46-56_114-3fbfc18e-8d34-4e72-9f75-118369355a00.jpg	2349	1270	2439	1345	Tripanosoma	0.7632288
adaptaSpot_2021-04-12_15-48-22_730-22797f42-25e9-470c-b55d-c8c5b9bf20db.jpg	1283	2866	1406	2962	Tripanosoma	0.8669003
adaptaSpot_2021-04-12_15-48-47_431-9ba87a96-0e4a-414c-8d08-cfaaa0567303.jpg	1820	1740	1886	1815	Tripanosoma	0.38647994
adaptaSpot_2021-04-12_15-48-47_431-9ba87a96-0e4a-414c-8d08-cfaaa0567303.jpg	953	1900	1049	1971	Tripanosoma	0.8569651
adaptaSpot_2021-04-12_15-48-47_431-9ba87a96-0e4a-414c-8d08-cfaaa0567303.jpg	924	2400	1012	2477	Tripanosoma	0.42261183
adaptaSpot_2021-04-12_15-48-47_431-9ba87a96-0e4a-414c-8d08-cfaaa0567303.jpg	895	2002	975	2063	Tripanosoma	0.40482458
adaptaSpot_2021-04-12_15-48-47_431-9ba87a96-0e4a-414c-8d08-cfaaa0567303.jpg	1208	1116	1233	1208	Tripanosoma	0.3050911
adaptaSpot_2021-04-12_15-49-07_402-be7d7fc0-d584-4fff-8ed9-a875ed35e578.jpg	871	2263	991	2360	Tripanosoma	0.8585479
adaptaSpot_2021-04-12_15-49-07_402-be7d7fc0-d584-4fff-8ed9-a875ed35e578.jpg	2179	2383	2253	2476	Tripanosoma	0.8616577
adaptaSpot_2021-04-12_15-49-24_213-571dfdec-a385-4081-8d91-7b57e80bff32.jpg	1062	2268	1139	2382	Tripanosoma	0.86041594
adaptaSpot_2021-04-12_15-49-54_475-ff5acc91-78f2-4d92-bbb8-4603ec0ad5e2.jpg	1898	1773	1967	1844	Tripanosoma	0.789917
adaptaSpot_2021-04-12_15-49-54_475-ff5acc91-78f2-4d92-bbb8-4603ec0ad5e2.jpg	2085	2062	2155	2145	Tripanosoma	0.8701108
adaptaSpot_2021-04-12_15-49-54_475-ff5acc91-78f2-4d92-bbb8-4603ec0ad5e2.jpg	1940	2873	2018	2993	Tripanosoma	0.34864983
adaptaSpot_2021-04-12_15-50-28_663-9f9afa17-a5c5-48bc-8e9c-076a4b84b968.jpg	766	2354	838	2468	Tripanosoma	0.8391158
adaptaSpot_2021-04-12_15-50-28_663-9f9afa17-a5c5-48bc-8e9c-076a4b84b968.jpg	2192	1771	2264	1839	Tripanosoma	0.836832
adaptaSpot_2021-04-12_15-50-28_663-9f9afa17-a5c5-48bc-8e9c-076a4b84b968.jpg	2201	1467	2278	1598	Tripanosoma	0.7932145
adaptaSpot_2021-04-12_15-50-28_663-9f9afa17-a5c5-48bc-8e9c-076a4b84b968.jpg	1381	2720	1463	2805	Tripanosoma	0.7957837
adaptaSpot_2021-04-12_15-51-41_644-5b56d4c4-3720-4cf3-aa9c-d55942ef1130.jpg	865	1467	961	1555	Tripanosoma	0.8484106
adaptaSpot_2021-04-12_15-51-41_644-5b56d4c4-3720-4cf3-aa9c-d55942ef1130.jpg	1097	1657	1171	1719	Tripanosoma	0.8253842
adaptaSpot_2021-04-12_15-51-41_644-5b56d4c4-3720-4cf3-aa9c-d55942ef1130.jpg	1227	1848	1332	1934	Tripanosoma	0.840621
adaptaSpot_2021-04-12_15-51-50_459-2e31cabd-c147-4172-8326-6b1098560035.jpg	1281	2278	1350	2338	Tripanosoma	0.8108452
adaptaSpot_2021-04-12_15-52-31_805-4dd53a22-39da-4c81-a6e2-1b4e5f7eb049.jpg	2389	1301	2464	1376	Tripanosoma	0.3091846
adaptaSpot_2021-04-12_15-52-31_805-4dd53a22-39da-4c81-a6e2-1b4e5f7eb049.jpg	1299	2358	1424	2430	Tripanosoma	0.83186245
adaptaSpot_2021-04-12_15-52-31_805-4dd53a22-39da-4c81-a6e2-1b4e5f7eb049.jpg	1248	3281	1343	3394	Tripanosoma	0.7961101
adaptaSpot_2021-04-12_15-52-31_805-4dd53a22-39da-4c81-a6e2-1b4e5f7eb049.jpg	1850	1977	1901	2033	Tripanosoma	0.30036694
adaptaSpot_2021-04-12_15-52-43_184-724da8d1-7fbc-466b-a973-876d44caa189.jpg	1208	1524	1291	1603	Tripanosoma	0.34433028
adaptaSpot_2021-04-12_15-52-52_110-002fde23-6c59-4857-8135-2b0df46410dd.jpg	1473	2338	1551	2419	Tripanosoma	0.76469225
adaptaSpot_2021-04-12_15-52-52_110-002fde23-6c59-4857-8135-2b0df46410dd.jpg	2553	2511	2645	2625	Tripanosoma	0.73621213
adaptaSpot_2021-04-12_15-53-01_156-31bb74d1-9724-4ab9-ab2c-937dff89f54d.jpg	1273	2638	1367	2715	Tripanosoma	0.8598711
adaptaSpot_2021-04-12_15-53-01_156-31bb74d1-9724-4ab9-ab2c-937dff89f54d.jpg	1648	3108	1730	3184	Tripanosoma	0.7191794
adaptaSpot_2021-04-12_15-53-11_341-630f01cd-134b-4b97-8038-5567b2f415bc.jpg	2062	2242	2142	2319	Tripanosoma	0.8336173
adaptaSpot_2021-04-12_15-53-11_341-630f01cd-134b-4b97-8038-5567b2f415bc.jpg	2128	1850	2208	1908	Tripanosoma	0.5340835
adaptaSpot_2021-04-12_15-53-39_438-b8f64256-c819-44a1-bfaa-620263f7ee89.jpg	1381	2018	1450	2116	Tripanosoma	0.8641571
adaptaSpot_2021-04-12_15-54-00_575-79d9842b-2b59-489e-bae8-e134461c3dde.jpg	1486	2633	1570	2744	Tripanosoma	0.8575775
adaptaSpot_2021-04-12_15-54-17_456-90b97da0-4ca1-4b86-8144-133bb825b81a.jpg	670	1999	802	2098	Tripanosoma	0.33946022
adaptaSpot_2021-04-12_15-54-26_541-59bb3de1-9e64-4d6f-b18e-4adefa700f6d.jpg	1363	2525	1479	2630	Tripanosoma	0.825518
adaptaSpot_2021-04-12_15-54-47_778-273e98e2-84bc-41c1-98fd-2a63b782aabb.jpg	1451	2461	1525	2561	Tripanosoma	0.8331923
adaptaSpot_2021-04-06_10-54-54_953-82c35e57-9cfe-4d2c-875e-051254faca17.jpg	1223	1943	1286	2032	Tripanosoma	0.73068804
adaptaSpot_2021-04-06_11-07-31_870-b41c9523-9986-4f88-86ab-ca6422dd4a22.jpg	1415	1960	1499	2036	Tripanosoma	0.8081321
adaptaSpot_2021-04-09_09-29-42_375-a8bb9284-d060-42a4-9a9a-e186ff16d3b4.jpg	1653	2152	1741	2234	Tripanosoma	0.8255502
adaptaSpot_2021-04-09_09-32-16_279-7ff76c4a-bc0e-4e83-be57-d7fb2ce818a2.jpg	1608	2210	1711	2314	Tripanosoma	0.8296041
adaptaSpot_2021-04-09_09-32-16_279-7ff76c4a-bc0e-4e83-be57-d7fb2ce818a2.jpg	1611	3210	1826	3329	Tripanosoma	0.3877905
adaptaSpot_2021-04-09_09-32-24_763-1a3bd07b-d255-4b0d-80d3-aee897ebea62.jpg	1619	830	1721	941	Tripanosoma	0.8039508
adaptaSpot_2021-04-09_09-32-57_684-775b4a80-0d01-4991-a3b3-e81e2f6433a2.jpg	1331	2058	1404	2205	Tripanosoma	0.71801
adaptaSpot_2021-04-09_09-35-30_976-3891e6f1-35f0-4a41-bc32-a91aa2429d50.jpg	1636	2046	1726	2129	Tripanosoma	0.82875675
adaptaSpot_2021-04-09_09-48-37_560-120982a7-0183-4cec-995a-a08ac918dea1.jpg	1629	2203	1741	2344	Tripanosoma	0.30889723
adaptaSpot_2021-04-09_09-50-41_054-8fefaed2-8060-4be6-bc7a-2fac36bfe1fa.jpg	1716	1644	1785	1720	Tripanosoma	0.8276325
adaptaSpot_2021-04-09_09-52-33_468-c5d21ddd-81e5-46af-83c1-4f9f93e3d28d.jpg	1122	2305	1235	2393	Tripanosoma	0.86395675
adaptaSpot_2021-04-09_09-54-44_377-3f4fb60a-eea1-4751-95cc-0de6e680162d.jpg	1043	1156	1120	1250	Tripanosoma	0.693128
adaptaSpot_2021-04-09_09-54-44_377-3f4fb60a-eea1-4751-95cc-0de6e680162d.jpg	1212	1994	1303	2081	Tripanosoma	0.67398673
adaptaSpot_2021-04-09_09-55-22_961-ebb32d81-7b38-4e26-9383-e1697858e417.jpg	1208	2466	1258	2532	Tripanosoma	0.82436705
adaptaSpot_2021-04-09_09-55-46_960-28005f95-829c-492c-b940-3f364f85f787.jpg	1491	2041	1581	2118	Tripanosoma	0.84815574
adaptaSpot_2021-04-09_09-56-19_615-1be03bba-c052-4a16-a7ef-a9671a1d27b8.jpg	1391	2101	1477	2191	Tripanosoma	0.82801807
adaptaSpot_2021-04-09_09-56-51_572-137c37af-e6e4-4bca-8b38-8a07565be946.jpg	1057	887	1177	981	Tripanosoma	0.37318942
adaptaSpot_2021-04-09_09-56-51_572-137c37af-e6e4-4bca-8b38-8a07565be946.jpg	263	2025	398	2160	Tripanosoma	0.57383704
adaptaSpot_2021-04-09_09-56-51_572-137c37af-e6e4-4bca-8b38-8a07565be946.jpg	1243	1820	1354	1911	Tripanosoma	0.80821633
adaptaSpot_2021-04-09_09-57-06_385-7ccec1a7-baf4-4981-a3c4-cbbb43959857.jpg	1356	1736	1438	1839	Tripanosoma	0.56552494
adaptaSpot_2021-04-09_09-58-10_165-c2c3a4e0-6c6a-45c2-a40c-a04251269e8b.jpg	2033	1500	2087	1566	Tripanosoma	0.61868256
adaptaSpot_2021-04-09_09-58-10_165-c2c3a4e0-6c6a-45c2-a40c-a04251269e8b.jpg	1421	2378	1508	2451	Tripanosoma	0.7548616
adaptaSpot_2021-04-09_10-04-22_032-f5192041-d7d3-4f53-a9c7-0a4f23025263.jpg	1649	1861	1726	1924	Tripanosoma	0.60265446
adaptaSpot_2021-04-09_10-05-06_478-fedb63df-3dd9-4859-bbb2-fa5dcbe9324a.jpg	1387	2792	1464	2866	Tripanosoma	0.76909715
adaptaSpot_2021-04-09_10-05-20_054-3e52299d-7b76-4f80-acf1-f89023e6eb44.jpg	1741	2144	1830	2223	Tripanosoma	0.7026333
adaptaSpot_2021-04-09_10-06-03_129-54b72105-a69e-43df-8ccd-ab08fbd75283.jpg	1559	1931	1641	2048	Tripanosoma	0.4766981
adaptaSpot_2021-04-09_10-06-16_343-58b5a876-7893-4e55-89a6-80570858babb.jpg	1077	1786	1178	1913	Tripanosoma	0.8301693
adaptaSpot_2021-04-09_10-07-16_893-98e06823-48b4-4469-92ee-e6b3bb75ac18.jpg	1263	1843	1347	1964	Tripanosoma	0.8706226
adaptaSpot_2021-04-09_10-10-51_960-73da3fec-9d02-4f8e-9889-91ed237411e5.jpg	1485	1865	1548	1948	Tripanosoma	0.73471504
adaptaSpot_2021-04-09_10-13-54_271-e2833eee-74b8-4c85-8407-454a50e4a978.jpg	1614	2984	1686	3070	Tripanosoma	0.7549745
adaptaSpot_2021-04-09_10-14-37_973-45de1f95-aa2f-4fb9-98e9-7437eac65a61.jpg	1387	2210	1472	2342	Tripanosoma	0.8208261
adaptaSpot_2021-04-09_10-15-05_069-8f7adc43-2aae-479f-944b-39ea528ea83d.jpg	1000	1096	1095	1237	Tripanosoma	0.7769284
adaptaSpot_2021-04-09_10-15-05_069-8f7adc43-2aae-479f-944b-39ea528ea83d.jpg	2425	2418	2501	2484	Tripanosoma	0.8015995
adaptaSpot_2021-04-09_10-19-56_838-94cb65ca-e98d-4dcb-bbf3-8fd0b17440a2.jpg	1437	2254	1566	2322	Tripanosoma	0.85097134
adaptaSpot_2021-04-09_10-22-14_150-33346a84-7b5c-4da5-ad54-8ca42d81b0f3.jpg	1719	1143	1796	1220	Tripanosoma	0.85598546
adaptaSpot_2021-04-09_10-26-53_160-88b33824-a9cd-464e-8fc4-f3b53ca74c03.jpg	1266	1973	1352	2080	Tripanosoma	0.40930554
adaptaSpot_2021-04-09_10-29-52_952-6ebd327c-2c7e-4785-a3c0-7332371d5a77.jpg	1448	2217	1518	2288	Tripanosoma	0.6579596
adaptaSpot_2021-04-09_11-26-59_549-63a93149-9bc3-41c8-b059-d2de3cd608ba.jpg	1244	1461	1336	1546	Tripanosoma	0.7159805
adaptaSpot_2021-04-09_11-28-02_104-66224af6-34a5-4eb8-a14c-ec56dcbfa265.jpg	1363	1086	1433	1167	Tripanosoma	0.84528667
adaptaSpot_2021-04-09_11-28-02_104-66224af6-34a5-4eb8-a14c-ec56dcbfa265.jpg	1642	3095	1718	3199	Tripanosoma	0.76571316
adaptaSpot_2021-04-09_11-28-45_908-7cd5afa9-3803-4997-91ea-88142f111c51.jpg	1409	2245	1502	2346	Tripanosoma	0.6459142
adaptaSpot_2021-04-09_11-29-07_143-32742ddb-33c2-4153-99e9-f1ddc6ef6930.jpg	1634	1578	1740	1665	Tripanosoma	0.7572968
adaptaSpot_2021-04-09_11-30-15_682-87e50a54-0d6a-4fc7-ace5-8b14b508f9ff.jpg	1208	1112	1262	1215	Tripanosoma	0.42217535
adaptaSpot_2021-04-09_11-30-15_682-87e50a54-0d6a-4fc7-ace5-8b14b508f9ff.jpg	1740	3083	1834	3195	Tripanosoma	0.6376589
adaptaSpot_2021-04-09_11-39-20_702-d3c4eb1f-3f2f-4951-b45b-75d4cb0a1f5b.jpg	1362	1639	1429	1712	Tripanosoma	0.8436741
adaptaSpot_2021-04-09_11-41-46_402-97fcb4d9-8409-4643-9a49-fc2ae850666b.jpg	1554	2378	1631	2490	Tripanosoma	0.38061297
adaptaSpot_2021-04-09_11-42-08_606-0e5f751e-ff5b-47b9-bc56-b9e978e7ab61.jpg	1380	1683	1456	1766	Tripanosoma	0.7614189
adaptaSpot_2021-04-09_11-42-33_740-e2b620f9-d980-41d9-ad9f-6767e86961c6.jpg	1440	2145	1553	2230	Tripanosoma	0.86327845
adaptaSpot_2021-04-09_11-44-29_684-aa0eebb8-05ce-475d-b920-84178ffc9c9d.jpg	1573	2150	1678	2237	Tripanosoma	0.8476135
adaptaSpot_2021-04-09_11-45-03_935-2e94faa3-ef46-4b0a-b3fe-394f3a5da7d1.jpg	1539	1688	1615	1769	Tripanosoma	0.83126605
adaptaSpot_2021-04-09_11-46-06_435-01260687-9cbc-4bff-aa3d-32013ded17ca.jpg	1402	1645	1475	1717	Tripanosoma	0.82180315
adaptaSpot_2021-04-09_11-48-06_776-eaf86cde-f9d8-4dc8-bedc-3781a8f075ef.jpg	1615	2060	1692	2129	Tripanosoma	0.725793
adaptaSpot_2021-04-09_11-49-52_929-d5f747cc-bf42-4ecd-aa63-a567d8fe5537.jpg	1683	1980	1750	2052	Tripanosoma	0.7999508
adaptaSpot_2021-04-09_11-50-09_005-00c16cdf-0a44-4f4d-b4eb-390856cde775.jpg	1552	1595	1623	1673	Tripanosoma	0.69433147
adaptaSpot_2021-04-09_11-50-19_454-d70346d1-389f-4867-bfb4-c05845d6982a.jpg	1719	2318	1831	2420	Tripanosoma	0.84150785
adaptaSpot_2021-04-09_11-51-20_005-e6f4c3de-bc66-4b82-b7b0-e537c3ecd8fe.jpg	1638	2420	1711	2507	Tripanosoma	0.8510983
adaptaSpot_2021-04-09_11-51-38_379-da470eea-857f-4aab-b254-3b6d072e834d.jpg	1253	1614	1313	1680	Tripanosoma	0.66967505
adaptaSpot_2021-04-09_11-51-38_379-da470eea-857f-4aab-b254-3b6d072e834d.jpg	1815	2374	1910	2459	Tripanosoma	0.6267053
adaptaSpot_2021-04-09_11-51-38_379-da470eea-857f-4aab-b254-3b6d072e834d.jpg	1330	1855	1408	1917	Tripanosoma	0.38760844
adaptaSpot_2021-04-09_11-52-15_765-1bc5e34f-8ce8-4be1-9562-8bca40898c72.jpg	1640	2023	1739	2101	Tripanosoma	0.79629093
adaptaSpot_2021-04-09_11-54-49_120-2069429e-74ec-4c7e-a09d-8ba5e5c07e17.jpg	1602	1624	1667	1693	Tripanosoma	0.327124
adaptaSpot_2021-04-09_11-54-49_120-2069429e-74ec-4c7e-a09d-8ba5e5c07e17.jpg	2061	1878	2155	1966	Tripanosoma	0.8240702
adaptaSpot_2021-04-09_11-56-37_007-a402a48e-6bea-438f-afac-e0addb73450e.jpg	1349	2165	1420	2233	Tripanosoma	0.8380643
adaptaSpot_2021-06-22_13-43-23_208-1fefc8b1-e18f-4232-9dc0-5b9fc583aea7.jpg	1421	1970	1542	2040	Tripanosoma	0.85171634
adaptaSpot_2021-06-22_15-19-41_035-f814ea4b-2d09-432e-9c80-b29209a4d494.jpg	1851	1947	1932	2004	Tripanosoma	0.3120868
adaptaSpot_2021-06-22_15-36-02_558-737fa3ec-571a-424a-8c1f-a29919f24fce.jpg	1208	1732	1266	1829	Tripanosoma	0.7119045
adaptaSpot_2021-06-22_15-52-21_367-8ba3bf77-41f6-476e-9b7e-e5915ad02582.jpg	741	1276	857	1380	Tripanosoma	0.3975878
adaptaSpot_2021-06-28_10-01-54_941-6f3f05c4-83b8-4906-8e28-7159b59e5ba1.jpg	791	901	915	1026	Tripanosoma	0.32419673
adaptaSpot_2021-06-28_10-33-12_150-5ed4c7fe-cb07-42b7-866b-dde9a0885bb7.jpg	700	966	791	1110	Tripanosoma	0.4855564
adaptaSpot_2021-06-28_10-57-55_971-4bf8cf66-541e-4061-bee8-cee6cce7980b.jpg	1408	2887	1487	3011	Tripanosoma	0.8684722
adaptaSpot_2021-04-08_13-10-09_651-78589222-80c9-47bf-ab0a-5f57315bec5c.jpg	1541	1712	1630	1802	Tripanosoma	0.51903397
adaptaSpot_2021-04-08_13-29-07_087-85ca6250-c882-4046-ad64-3e71db0fc860.jpg	1466	1744	1552	1839	Tripanosoma	0.84498143
adaptaSpot_2021-04-08_13-31-23_221-fe4aa3ef-d8d5-4263-b4df-c255aa536773.jpg	1208	1650	1250	1706	Tripanosoma	0.50659865
adaptaSpot_2021-04-08_13-33-15_905-0648c744-3876-4823-bc65-f48846c783ed.jpg	1401	1792	1481	1872	Tripanosoma	0.42052865
adaptaSpot_2021-04-08_13-35-56_896-b1d258da-c07f-43a4-9ba6-468c8441afca.jpg	1423	1649	1553	1740	Tripanosoma	0.74982613
adaptaSpot_2021-04-08_13-38-46_949-7b5742f7-64d5-4033-b7f2-0f0baa00487a.jpg	1389	2085	1478	2184	Tripanosoma	0.8263325
adaptaSpot_2021-06-29_14-50-43_502-07c481a6-a5c6-4950-a45c-a9cf1cab74f8.jpg	830	1713	876	1750	Tripanosoma	0.6210189
adaptaSpot_2021-06-29_14-50-43_502-07c481a6-a5c6-4950-a45c-a9cf1cab74f8.jpg	389	1430	448	1494	Tripanosoma	0.40927917
adaptaSpot_2021-06-29_14-50-43_502-07c481a6-a5c6-4950-a45c-a9cf1cab74f8.jpg	1113	1956	1178	2027	Tripanosoma	0.85398376
adaptaSpot_2021-06-30_08-37-09_768-1ef177cd-4d6d-497d-863f-5f7e9aa08bbf.jpg	1406	1498	1493	1588	Tripanosoma	0.70382804
adaptaSpot_2021-06-30_12-01-05_436-ca70241e-d068-4e0c-8d38-f9d3482e1686.jpg	435	1227	502	1295	Tripanosoma	0.76472616
adaptaSpot_2021-06-30_12-01-05_436-ca70241e-d068-4e0c-8d38-f9d3482e1686.jpg	1148	1548	1188	1586	Tripanosoma	0.61604583
adaptaSpot_2021-06-30_12-01-05_436-ca70241e-d068-4e0c-8d38-f9d3482e1686.jpg	687	2144	725	2182	Tripanosoma	0.6781621
adaptaSpot_2021-06-30_12-01-05_436-ca70241e-d068-4e0c-8d38-f9d3482e1686.jpg	636	2185	681	2242	Tripanosoma	0.36944455
adaptaSpot_2021-06-30_12-01-05_436-ca70241e-d068-4e0c-8d38-f9d3482e1686.jpg	1834	2202	1902	2269	Tripanosoma	0.6943143
adaptaSpot_2021-06-30_12-01-05_436-ca70241e-d068-4e0c-8d38-f9d3482e1686.jpg	2597	1702	2671	1737	Tripanosoma	0.31682914
adaptaSpot_2021-06-30_12-01-05_436-ca70241e-d068-4e0c-8d38-f9d3482e1686.jpg	1208	2984	1263	3053	Tripanosoma	0.30610445
adaptaSpot_2021-07-02_13-42-05_826-c383ee92-6c5d-40ef-a2d1-75cd7e7d59b0.jpg	983	1800	1042	1835	Tripanosoma	0.40043783
adaptaSpot_2021-07-02_13-47-03_166-03ac6f94-70f4-4d20-9592-75d913ddb864.jpg	554	2156	601	2227	Tripanosoma	0.47600546
adaptaSpot_2021-07-02_13-47-03_166-03ac6f94-70f4-4d20-9592-75d913ddb864.jpg	1246	1952	1315	2000	Tripanosoma	0.77858156
adaptaSpot_2021-07-05_13-26-38_244-3103aa44-89f6-479c-a6f2-85dcb3129b69.jpg	1492	1877	1548	1926	Tripanosoma	0.48204342
adaptaSpot_2021-07-05_13-49-39_500-c3797dfc-0ba5-442c-9037-81f105ad4020.jpg	1410	1349	1460	1410	Tripanosoma	0.83096766
adaptaSpot_2021-07-13_08-37-35_012-34abc44d-6abc-48be-b17b-4c0fdad5c796.jpg	2338	2520	2398	2596	Tripanosoma	0.46153772
adaptaSpot_2021-07-14_12-30-49_179-3cba2afc-b3ad-4c0e-acd1-40035abb32dd.jpg	990	2709	1034	2748	Tripanosoma	0.6385693
adaptaSpot_2021-07-14_12-36-56_147-6f09a5bf-cabb-4888-849b-cc7eb7bf164e.jpg	2473	2549	2527	2594	Tripanosoma	0.34684092
adaptaSpot_2021-07-06_11-04-51_462-2b913c49-4753-49db-b843-eaa75f974651.jpg	574	1691	638	1740	Tripanosoma	0.7444074
field0602-4ca6ed06-3e98-4b56-b80d-f74a80f0fe59.jpg	2369	718	2461	824	Tripanosoma	0.8357987
field0602-4ca6ed06-3e98-4b56-b80d-f74a80f0fe59.jpg	2278	85	2413	220	Tripanosoma	0.82057446
field0602-4ca6ed06-3e98-4b56-b80d-f74a80f0fe59.jpg	1737	638	1845	755	Tripanosoma	0.7976525
field0602-4ca6ed06-3e98-4b56-b80d-f74a80f0fe59.jpg	2807	747	2878	843	Tripanosoma	0.31109774
field0602-4ca6ed06-3e98-4b56-b80d-f74a80f0fe59.jpg	1671	1274	1764	1429	Tripanosoma	0.86972076
field0602-4ca6ed06-3e98-4b56-b80d-f74a80f0fe59.jpg	2087	1010	2222	1127	Tripanosoma	0.8657838
field0602-4ca6ed06-3e98-4b56-b80d-f74a80f0fe59.jpg	1702	1764	1841	1880	Tripanosoma	0.86316395
field0607-6b905ee6-ab41-46ca-a4cb-c1de8a1f261b.jpg	1316	239	1490	423	Tripanosoma	0.7805625
field0607-6b905ee6-ab41-46ca-a4cb-c1de8a1f261b.jpg	1071	1506	1181	1625	Tripanosoma	0.7684282
field0607-6b905ee6-ab41-46ca-a4cb-c1de8a1f261b.jpg	1782	575	1874	678	Tripanosoma	0.84955835
field0607-6b905ee6-ab41-46ca-a4cb-c1de8a1f261b.jpg	1786	747	1904	839	Tripanosoma	0.8480359
field0607-6b905ee6-ab41-46ca-a4cb-c1de8a1f261b.jpg	2146	1232	2267	1350	Tripanosoma	0.8544607
field0611-e74f398d-845a-4ac1-8bf8-54375de46eaa.jpg	1173	488	1296	641	Tripanosoma	0.60124743
field0611-e74f398d-845a-4ac1-8bf8-54375de46eaa.jpg	1310	1529	1425	1704	Tripanosoma	0.8505864
field0611-e74f398d-845a-4ac1-8bf8-54375de46eaa.jpg	2646	1117	2743	1258	Tripanosoma	0.8602103
field0611-e74f398d-845a-4ac1-8bf8-54375de46eaa.jpg	1815	1092	2055	1188	Tripanosoma	0.84935623
field0611-e74f398d-845a-4ac1-8bf8-54375de46eaa.jpg	2249	1879	2347	1982	Tripanosoma	0.37704062
field0605-c0c787b1-9c67-40f5-bf7b-daa716ed8821.jpg	1247	1277	1363	1357	Tripanosoma	0.8553894
field0605-c0c787b1-9c67-40f5-bf7b-daa716ed8821.jpg	1555	1548	1632	1631	Tripanosoma	0.8396377
field0609-257d96c2-9860-45fc-9634-0af5fed2d609.jpg	1301	1115	1392	1222	Tripanosoma	0.84258366
field0609-257d96c2-9860-45fc-9634-0af5fed2d609.jpg	1161	1811	1256	1891	Tripanosoma	0.7901151
field0609-257d96c2-9860-45fc-9634-0af5fed2d609.jpg	2791	1377	2926	1473	Tripanosoma	0.7586329
field0613-b6377778-4f62-40f2-bb63-bfe957aab0e7.jpg	1463	801	1564	924	Tripanosoma	0.8390917
field0613-b6377778-4f62-40f2-bb63-bfe957aab0e7.jpg	1370	1884	1542	1996	Tripanosoma	0.84937865
field0613-b6377778-4f62-40f2-bb63-bfe957aab0e7.jpg	2456	589	2548	767	Tripanosoma	0.8076242
field0613-b6377778-4f62-40f2-bb63-bfe957aab0e7.jpg	1550	739	1635	868	Tripanosoma	0.80579966
field0613-b6377778-4f62-40f2-bb63-bfe957aab0e7.jpg	1673	91	1764	184	Tripanosoma	0.79677695
field0613-b6377778-4f62-40f2-bb63-bfe957aab0e7.jpg	2356	876	2456	969	Tripanosoma	0.7849557
field0613-b6377778-4f62-40f2-bb63-bfe957aab0e7.jpg	1550	622	1617	702	Tripanosoma	0.5498123
field0613-b6377778-4f62-40f2-bb63-bfe957aab0e7.jpg	1591	1361	1705	1460	Tripanosoma	0.85401756
field0613-b6377778-4f62-40f2-bb63-bfe957aab0e7.jpg	2176	982	2295	1138	Tripanosoma	0.83999413
field0613-b6377778-4f62-40f2-bb63-bfe957aab0e7.jpg	2141	1488	2263	1606	Tripanosoma	0.83494467
field0613-b6377778-4f62-40f2-bb63-bfe957aab0e7.jpg	2314	955	2421	1093	Tripanosoma	0.8248753
field0617-9ef48c10-3884-4bf1-b154-6b2b4ef625a1.jpg	1834	423	2010	711	Tripanosoma	0.86483234
field0617-9ef48c10-3884-4bf1-b154-6b2b4ef625a1.jpg	967	1972	1100	2145	Tripanosoma	0.67890996
field0617-9ef48c10-3884-4bf1-b154-6b2b4ef625a1.jpg	2439	887	2568	1105	Tripanosoma	0.7962004
field0617-9ef48c10-3884-4bf1-b154-6b2b4ef625a1.jpg	2258	2458	2482	2655	Tripanosoma	0.8588222
field0617-9ef48c10-3884-4bf1-b154-6b2b4ef625a1.jpg	3624	2182	3794	2372	Tripanosoma	0.8268768
field0617-9ef48c10-3884-4bf1-b154-6b2b4ef625a1.jpg	2118	1360	2186	1551	Tripanosoma	0.74376863
field0617-9ef48c10-3884-4bf1-b154-6b2b4ef625a1.jpg	2279	1628	2554	1812	Tripanosoma	0.33963317
field0614-865c69dc-6aac-4e48-bec9-f05d10b69933.jpg	1620	616	1798	763	Tripanosoma	0.8589299
field0614-865c69dc-6aac-4e48-bec9-f05d10b69933.jpg	3492	1114	3718	1398	Tripanosoma	0.8932569
field0614-865c69dc-6aac-4e48-bec9-f05d10b69933.jpg	2707	1017	2815	1217	Tripanosoma	0.81006074
field0614-865c69dc-6aac-4e48-bec9-f05d10b69933.jpg	2482	47	2642	197	Tripanosoma	0.38293907
field0614-865c69dc-6aac-4e48-bec9-f05d10b69933.jpg	2762	1401	2913	1523	Tripanosoma	0.8751129
field0614-865c69dc-6aac-4e48-bec9-f05d10b69933.jpg	3452	1349	3562	1401	Tripanosoma	0.36172733
field0620-64b65387-83e5-4579-9645-a973bea0af24.jpg	1897	1694	2046	1881	Tripanosoma	0.8520576
field0620-64b65387-83e5-4579-9645-a973bea0af24.jpg	1578	2454	1770	2585	Tripanosoma	0.73520523
field0620-64b65387-83e5-4579-9645-a973bea0af24.jpg	2564	1083	2738	1244	Tripanosoma	0.84534717
field0620-64b65387-83e5-4579-9645-a973bea0af24.jpg	3213	1565	3408	1664	Tripanosoma	0.6505554
field0624-e2c7a5bf-5c09-4144-8b2a-73726c5c70fb.jpg	2119	621	2318	790	Tripanosoma	0.8546415
field0624-e2c7a5bf-5c09-4144-8b2a-73726c5c70fb.jpg	1958	2131	2211	2239	Tripanosoma	0.8040012
field0624-e2c7a5bf-5c09-4144-8b2a-73726c5c70fb.jpg	2913	2138	3046	2304	Tripanosoma	0.77986
field0627-ce9ae725-b692-4beb-86cf-43ee6a5d3d18.jpg	1372	2146	1632	2308	Tripanosoma	0.83620435
field0627-ce9ae725-b692-4beb-86cf-43ee6a5d3d18.jpg	2560	510	2771	637	Tripanosoma	0.7303375
field0627-ce9ae725-b692-4beb-86cf-43ee6a5d3d18.jpg	2437	1349	2614	1483	Tripanosoma	0.8088051
field0627-ce9ae725-b692-4beb-86cf-43ee6a5d3d18.jpg	3168	2552	3303	2696	Tripanosoma	0.6104551
field0635-2b5ff398-988b-47f0-be03-5123ec73aa84.jpg	1419	26	1528	114	Tripanosoma	0.6783294
field0635-2b5ff398-988b-47f0-be03-5123ec73aa84.jpg	1308	988	1405	1088	Tripanosoma	0.54727256
field0635-2b5ff398-988b-47f0-be03-5123ec73aa84.jpg	1661	613	1763	715	Tripanosoma	0.85693765
field0635-2b5ff398-988b-47f0-be03-5123ec73aa84.jpg	2137	595	2267	682	Tripanosoma	0.7383245
field0635-2b5ff398-988b-47f0-be03-5123ec73aa84.jpg	1784	1101	1945	1192	Tripanosoma	0.8497526
field0635-2b5ff398-988b-47f0-be03-5123ec73aa84.jpg	2228	1028	2383	1127	Tripanosoma	0.8122079
field0626-489c1653-a7cd-4216-b57e-24d5f01ea9fe.jpg	1935	993	2147	1167	Tripanosoma	0.86786586
field0626-489c1653-a7cd-4216-b57e-24d5f01ea9fe.jpg	1936	2860	2121	3054	Tripanosoma	0.82810706
field0626-489c1653-a7cd-4216-b57e-24d5f01ea9fe.jpg	2408	1053	2552	1214	Tripanosoma	0.7974984
field0626-489c1653-a7cd-4216-b57e-24d5f01ea9fe.jpg	2841	2338	3009	2547	Tripanosoma	0.85501945
field0626-489c1653-a7cd-4216-b57e-24d5f01ea9fe.jpg	2736	1743	2918	1889	Tripanosoma	0.8255649
field0626-489c1653-a7cd-4216-b57e-24d5f01ea9fe.jpg	3888	1987	3986	2079	Tripanosoma	0.3518829
field0683-667e2a5d-e16a-4ea4-8c89-a78878dac39c.jpg	1700	542	1845	678	Tripanosoma	0.79424775
field0683-667e2a5d-e16a-4ea4-8c89-a78878dac39c.jpg	2344	715	2475	906	Tripanosoma	0.87086403
field0683-667e2a5d-e16a-4ea4-8c89-a78878dac39c.jpg	2969	1711	3074	1835	Tripanosoma	0.785111
field0688-d460a9a2-269e-4a3a-9fa0-7a8a6b8465ed.jpg	2807	1073	3024	1208	Tripanosoma	0.8702578
field0688-d460a9a2-269e-4a3a-9fa0-7a8a6b8465ed.jpg	2681	1078	2829	1240	Tripanosoma	0.8639427
field0688-d460a9a2-269e-4a3a-9fa0-7a8a6b8465ed.jpg	2769	306	2900	567	Tripanosoma	0.81507105
field0688-d460a9a2-269e-4a3a-9fa0-7a8a6b8465ed.jpg	3740	1094	3926	1412	Tripanosoma	0.72232085
field0688-d460a9a2-269e-4a3a-9fa0-7a8a6b8465ed.jpg	2458	0	2649	56	Tripanosoma	0.7131565
field0688-d460a9a2-269e-4a3a-9fa0-7a8a6b8465ed.jpg	2198	100	2360	249	Tripanosoma	0.6489369
field0688-d460a9a2-269e-4a3a-9fa0-7a8a6b8465ed.jpg	2840	1793	2963	1977	Tripanosoma	0.8392683
field0688-d460a9a2-269e-4a3a-9fa0-7a8a6b8465ed.jpg	3793	1368	4085	1521	Tripanosoma	0.61301666
field0680-6c6165b0-9174-4da5-b734-35eadcde573c.jpg	1006	1054	1185	1246	Tripanosoma	0.73114365
field0680-6c6165b0-9174-4da5-b734-35eadcde573c.jpg	1138	1069	1363	1203	Tripanosoma	0.6320765
field0680-6c6165b0-9174-4da5-b734-35eadcde573c.jpg	1840	2834	1974	3013	Tripanosoma	0.67269856
field0680-6c6165b0-9174-4da5-b734-35eadcde573c.jpg	1453	2215	1652	2359	Tripanosoma	0.30441022
field0680-6c6165b0-9174-4da5-b734-35eadcde573c.jpg	2704	1195	2857	1395	Tripanosoma	0.875123
field0680-6c6165b0-9174-4da5-b734-35eadcde573c.jpg	2832	232	3009	519	Tripanosoma	0.8562139
field0680-6c6165b0-9174-4da5-b734-35eadcde573c.jpg	2314	787	2432	932	Tripanosoma	0.82663
field0680-6c6165b0-9174-4da5-b734-35eadcde573c.jpg	2560	213	2676	331	Tripanosoma	0.79766494
field0680-6c6165b0-9174-4da5-b734-35eadcde573c.jpg	2670	1485	2907	1628	Tripanosoma	0.89612365
field0680-6c6165b0-9174-4da5-b734-35eadcde573c.jpg	2596	1953	2719	2155	Tripanosoma	0.8581221
field0680-6c6165b0-9174-4da5-b734-35eadcde573c.jpg	3712	1385	3882	1530	Tripanosoma	0.7503828
field0699-d051dc0f-574e-4d85-bfb5-201b7caad076.jpg	1420	506	1512	599	Tripanosoma	0.7081858
field0699-d051dc0f-574e-4d85-bfb5-201b7caad076.jpg	1201	1734	1300	1890	Tripanosoma	0.59212965
field0699-d051dc0f-574e-4d85-bfb5-201b7caad076.jpg	1999	680	2115	766	Tripanosoma	0.8346857
field0699-d051dc0f-574e-4d85-bfb5-201b7caad076.jpg	1541	438	1619	619	Tripanosoma	0.5140959
field0686-a156565b-4550-4b5b-b4cb-5ac7cf5c869d.jpg	1490	498	1581	686	Tripanosoma	0.82232594
field0686-a156565b-4550-4b5b-b4cb-5ac7cf5c869d.jpg	908	410	1001	520	Tripanosoma	0.6358903
field0686-a156565b-4550-4b5b-b4cb-5ac7cf5c869d.jpg	1203	1406	1332	1515	Tripanosoma	0.8762847
field0686-a156565b-4550-4b5b-b4cb-5ac7cf5c869d.jpg	1843	736	1939	822	Tripanosoma	0.8481428
field0686-a156565b-4550-4b5b-b4cb-5ac7cf5c869d.jpg	2648	561	2739	781	Tripanosoma	0.8352644
field0686-a156565b-4550-4b5b-b4cb-5ac7cf5c869d.jpg	2223	251	2291	356	Tripanosoma	0.51028425
field0686-a156565b-4550-4b5b-b4cb-5ac7cf5c869d.jpg	1548	523	1579	612	Tripanosoma	0.41810334
field0686-a156565b-4550-4b5b-b4cb-5ac7cf5c869d.jpg	1831	1311	1906	1465	Tripanosoma	0.8927713
field0686-a156565b-4550-4b5b-b4cb-5ac7cf5c869d.jpg	1548	1942	1631	2112	Tripanosoma	0.6810853
field0697-9eb0b582-cbf0-4e91-94bc-67943f164223.jpg	1479	391	1570	479	Tripanosoma	0.6473197
field0687-5f115672-77b6-47b8-beee-dab830df4e6c.jpg	972	1556	1094	1653	Tripanosoma	0.64758635
field0687-5f115672-77b6-47b8-beee-dab830df4e6c.jpg	2289	806	2405	967	Tripanosoma	0.8797037
field0687-5f115672-77b6-47b8-beee-dab830df4e6c.jpg	1599	146	1683	258	Tripanosoma	0.77725995
field0687-5f115672-77b6-47b8-beee-dab830df4e6c.jpg	1540	661	1633	784	Tripanosoma	0.7031641
field0687-5f115672-77b6-47b8-beee-dab830df4e6c.jpg	2730	877	2854	1000	Tripanosoma	0.6611791
field0687-5f115672-77b6-47b8-beee-dab830df4e6c.jpg	2765	955	2858	995	Tripanosoma	0.6804927
field0687-5f115672-77b6-47b8-beee-dab830df4e6c.jpg	2057	1783	2186	1926	Tripanosoma	0.62154764
field0694-813026e8-850c-4652-acb1-2bb2860a4256.jpg	1618	508	1785	611	Tripanosoma	0.86863464
field0694-813026e8-850c-4652-acb1-2bb2860a4256.jpg	2559	334	2653	436	Tripanosoma	0.7876727
field0601-9b093f94-2d25-48f9-9155-8caf6a539061.jpg	1002	1356	1122	1456	Tripanosoma	0.8365958
field0601-9b093f94-2d25-48f9-9155-8caf6a539061.jpg	1032	1682	1132	1763	Tripanosoma	0.7358969
field0601-9b093f94-2d25-48f9-9155-8caf6a539061.jpg	1614	667	1760	776	Tripanosoma	0.8564773
field0601-9b093f94-2d25-48f9-9155-8caf6a539061.jpg	1736	969	1810	1077	Tripanosoma	0.867353
field0601-9b093f94-2d25-48f9-9155-8caf6a539061.jpg	2774	956	2884	1083	Tripanosoma	0.8589565
field0601-9b093f94-2d25-48f9-9155-8caf6a539061.jpg	2166	960	2255	1031	Tripanosoma	0.7821553
field0601-9b093f94-2d25-48f9-9155-8caf6a539061.jpg	1849	1516	1925	1629	Tripanosoma	0.7274718
field0603-316a2dc1-39b5-411d-83d2-cf4a070dffe6.jpg	1658	532	1902	741	Tripanosoma	0.8764099
field0603-316a2dc1-39b5-411d-83d2-cf4a070dffe6.jpg	2031	387	2160	574	Tripanosoma	0.7291275
field0603-316a2dc1-39b5-411d-83d2-cf4a070dffe6.jpg	3888	1111	4082	1256	Tripanosoma	0.85717803
field0603-316a2dc1-39b5-411d-83d2-cf4a070dffe6.jpg	3789	714	3923	853	Tripanosoma	0.7942721
field0603-316a2dc1-39b5-411d-83d2-cf4a070dffe6.jpg	3606	2475	3763	2669	Tripanosoma	0.8682408
field0603-316a2dc1-39b5-411d-83d2-cf4a070dffe6.jpg	3049	1442	3213	1605	Tripanosoma	0.8609737
field0603-316a2dc1-39b5-411d-83d2-cf4a070dffe6.jpg	3047	2040	3171	2199	Tripanosoma	0.8442764
field0600-9c5d27ee-83e0-468a-b47f-33026c049cd4.jpg	1264	859	1356	976	Tripanosoma	0.32715872
field0600-9c5d27ee-83e0-468a-b47f-33026c049cd4.jpg	994	1316	1085	1416	Tripanosoma	0.7620803
field0600-9c5d27ee-83e0-468a-b47f-33026c049cd4.jpg	1451	1909	1562	1995	Tripanosoma	0.4190086
field0600-9c5d27ee-83e0-468a-b47f-33026c049cd4.jpg	2329	697	2415	786	Tripanosoma	0.834865
field0600-9c5d27ee-83e0-468a-b47f-33026c049cd4.jpg	1957	872	2035	954	Tripanosoma	0.7482129
field0600-9c5d27ee-83e0-468a-b47f-33026c049cd4.jpg	1568	537	1605	663	Tripanosoma	0.67110926
field0600-9c5d27ee-83e0-468a-b47f-33026c049cd4.jpg	1570	799	1689	920	Tripanosoma	0.5791686
field0604-6341c6d9-e13d-426e-9567-d26c132365c1.jpg	1811	1500	2001	1642	Tripanosoma	0.81543493
field0604-6341c6d9-e13d-426e-9567-d26c132365c1.jpg	1897	1349	2098	1479	Tripanosoma	0.73449147
field0604-6341c6d9-e13d-426e-9567-d26c132365c1.jpg	1726	2455	1857	2597	Tripanosoma	0.7186256
field0604-6341c6d9-e13d-426e-9567-d26c132365c1.jpg	2557	1213	2717	1415	Tripanosoma	0.8181297
field0604-6341c6d9-e13d-426e-9567-d26c132365c1.jpg	2564	1349	2700	1415	Tripanosoma	0.58972734
field0608-de353c5f-a83c-462b-95f4-94efadabf877.jpg	985	1424	1082	1517	Tripanosoma	0.6317466
field0608-de353c5f-a83c-462b-95f4-94efadabf877.jpg	2261	758	2336	905	Tripanosoma	0.77990025
field0608-de353c5f-a83c-462b-95f4-94efadabf877.jpg	2729	1464	2857	1609	Tripanosoma	0.8289197
field0608-de353c5f-a83c-462b-95f4-94efadabf877.jpg	1552	998	1680	1191	Tripanosoma	0.76583725
field0606-f78e8950-ccef-42ab-a8f2-a479f95f9a23.jpg	1090	1684	1193	1789	Tripanosoma	0.84733415
field0606-f78e8950-ccef-42ab-a8f2-a479f95f9a23.jpg	1551	611	1639	744	Tripanosoma	0.84523207
field0606-f78e8950-ccef-42ab-a8f2-a479f95f9a23.jpg	1728	1980	1848	2102	Tripanosoma	0.8643121
field0606-f78e8950-ccef-42ab-a8f2-a479f95f9a23.jpg	1879	1650	1965	1756	Tripanosoma	0.8630559
field0606-f78e8950-ccef-42ab-a8f2-a479f95f9a23.jpg	1696	1260	1857	1384	Tripanosoma	0.84218675
field0615-3b98a9cc-7656-4175-a2f0-b592d21a3138.jpg	3142	1068	3313	1225	Tripanosoma	0.8252646
field0612-9ffcd850-6a39-4d00-b325-ee92a2bd8803.jpg	1986	2363	2143	2508	Tripanosoma	0.6760695
field0612-9ffcd850-6a39-4d00-b325-ee92a2bd8803.jpg	3475	2080	3619	2197	Tripanosoma	0.8228252
field0612-9ffcd850-6a39-4d00-b325-ee92a2bd8803.jpg	2535	1349	2662	1399	Tripanosoma	0.66660047
field0610-3f6ed745-b747-4ab5-9e9a-ae90040da229.jpg	955	1511	1143	1783	Tripanosoma	0.7832464
field0610-3f6ed745-b747-4ab5-9e9a-ae90040da229.jpg	916	1502	1044	1669	Tripanosoma	0.7030755
field0610-3f6ed745-b747-4ab5-9e9a-ae90040da229.jpg	2342	651	2473	810	Tripanosoma	0.8199542
field0610-3f6ed745-b747-4ab5-9e9a-ae90040da229.jpg	2966	459	3145	596	Tripanosoma	0.7966362
field0610-3f6ed745-b747-4ab5-9e9a-ae90040da229.jpg	3124	515	3302	688	Tripanosoma	0.47664636
field0610-3f6ed745-b747-4ab5-9e9a-ae90040da229.jpg	2917	1223	3051	1454	Tripanosoma	0.31512454
field0610-3f6ed745-b747-4ab5-9e9a-ae90040da229.jpg	3975	1910	4102	2035	Tripanosoma	0.52823067
field0622-465f8f3e-9a6a-45e9-9389-8d877bfa10aa.jpg	2740	1153	2893	1295	Tripanosoma	0.8368482
field0622-465f8f3e-9a6a-45e9-9389-8d877bfa10aa.jpg	2192	1138	2276	1327	Tripanosoma	0.7542456
field0619-228321e9-358f-4097-a755-078bca2e4b2a.jpg	1678	710	1827	843	Tripanosoma	0.8778947
field0619-228321e9-358f-4097-a755-078bca2e4b2a.jpg	2172	471	2298	586	Tripanosoma	0.8137659
field0619-228321e9-358f-4097-a755-078bca2e4b2a.jpg	1907	785	1978	852	Tripanosoma	0.78229463
field0625-31cf3aed-0dce-4ebb-83c2-d0d62f9d162a.jpg	2785	431	2868	600	Tripanosoma	0.4808834
field0625-31cf3aed-0dce-4ebb-83c2-d0d62f9d162a.jpg	2795	320	2949	540	Tripanosoma	0.8477429
field0625-31cf3aed-0dce-4ebb-83c2-d0d62f9d162a.jpg	2300	1207	2419	1359	Tripanosoma	0.80799276
field0625-31cf3aed-0dce-4ebb-83c2-d0d62f9d162a.jpg	2573	1182	2703	1333	Tripanosoma	0.7493028
field0625-31cf3aed-0dce-4ebb-83c2-d0d62f9d162a.jpg	3080	1772	3270	1879	Tripanosoma	0.8612691
field0625-31cf3aed-0dce-4ebb-83c2-d0d62f9d162a.jpg	3094	1434	3248	1627	Tripanosoma	0.83172673
field0625-31cf3aed-0dce-4ebb-83c2-d0d62f9d162a.jpg	2111	2069	2219	2243	Tripanosoma	0.5776723
field0621-4256cd25-ba6a-4136-baf1-57281dbc25f1.jpg	1523	1921	1761	2047	Tripanosoma	0.7629409
field0621-4256cd25-ba6a-4136-baf1-57281dbc25f1.jpg	2363	988	2573	1093	Tripanosoma	0.802849
field0621-4256cd25-ba6a-4136-baf1-57281dbc25f1.jpg	2714	2210	2855	2342	Tripanosoma	0.79212165
field0623-8df2ec9e-f09c-4239-9090-e0e18204bf72.jpg	2118	2858	2296	2981	Tripanosoma	0.84993666
field0623-8df2ec9e-f09c-4239-9090-e0e18204bf72.jpg	3252	1940	3462	2106	Tripanosoma	0.6059634
field0618-af87ecd4-2d29-42f6-b2e8-3138cdde7d65.jpg	1018	1065	1109	1188	Tripanosoma	0.85865927
field0618-af87ecd4-2d29-42f6-b2e8-3138cdde7d65.jpg	1731	574	1879	672	Tripanosoma	0.84025764
field0618-af87ecd4-2d29-42f6-b2e8-3138cdde7d65.jpg	1901	1129	2020	1326	Tripanosoma	0.8578815
field0618-af87ecd4-2d29-42f6-b2e8-3138cdde7d65.jpg	1698	2138	1820	2265	Tripanosoma	0.7376821
field0616-14b6288e-8f95-42ba-b882-c433caf6c2ff.jpg	1903	525	2053	642	Tripanosoma	0.6972056
field0616-14b6288e-8f95-42ba-b882-c433caf6c2ff.jpg	3385	1349	3522	1581	Tripanosoma	0.84062
field0616-14b6288e-8f95-42ba-b882-c433caf6c2ff.jpg	3000	2969	3179	3126	Tripanosoma	0.71827996
field0629-2c9fd5ea-a33c-4c98-b4d4-ebefd5f14d6d.jpg	2218	591	2329	770	Tripanosoma	0.86231846
field0629-2c9fd5ea-a33c-4c98-b4d4-ebefd5f14d6d.jpg	3504	947	3640	1118	Tripanosoma	0.40154392
field0629-2c9fd5ea-a33c-4c98-b4d4-ebefd5f14d6d.jpg	2894	1432	3067	1642	Tripanosoma	0.8581241
field0628-8ad89e5c-92f5-4a3a-aee9-ecbc38075441.jpg	891	466	1002	640	Tripanosoma	0.74187976
field0628-8ad89e5c-92f5-4a3a-aee9-ecbc38075441.jpg	1345	2139	1502	2219	Tripanosoma	0.8497013
field0628-8ad89e5c-92f5-4a3a-aee9-ecbc38075441.jpg	1110	958	1193	1042	Tripanosoma	0.34570462
field0628-8ad89e5c-92f5-4a3a-aee9-ecbc38075441.jpg	1737	276	1927	431	Tripanosoma	0.86433387
field0628-8ad89e5c-92f5-4a3a-aee9-ecbc38075441.jpg	1955	852	2048	973	Tripanosoma	0.7965408
field0628-8ad89e5c-92f5-4a3a-aee9-ecbc38075441.jpg	1549	1307	1616	1406	Tripanosoma	0.7340765
field0628-8ad89e5c-92f5-4a3a-aee9-ecbc38075441.jpg	2533	1602	2631	1720	Tripanosoma	0.73302954
field0628-8ad89e5c-92f5-4a3a-aee9-ecbc38075441.jpg	1599	2045	1694	2156	Tripanosoma	0.7295582
field0636-930a7599-b933-436a-8b0c-98354841beb8.jpg	1163	662	1277	767	Tripanosoma	0.790112
field0636-930a7599-b933-436a-8b0c-98354841beb8.jpg	1222	322	1352	443	Tripanosoma	0.76713127
field0636-930a7599-b933-436a-8b0c-98354841beb8.jpg	1332	1074	1467	1193	Tripanosoma	0.8524731
field0636-930a7599-b933-436a-8b0c-98354841beb8.jpg	2105	703	2222	795	Tripanosoma	0.87165916
field0636-930a7599-b933-436a-8b0c-98354841beb8.jpg	2166	403	2324	506	Tripanosoma	0.85039264
field0636-930a7599-b933-436a-8b0c-98354841beb8.jpg	2577	372	2679	487	Tripanosoma	0.837913
field0636-930a7599-b933-436a-8b0c-98354841beb8.jpg	2707	727	2848	838	Tripanosoma	0.7833716
field0636-930a7599-b933-436a-8b0c-98354841beb8.jpg	1933	1225	2118	1312	Tripanosoma	0.78091717
field0632-38ac46d2-0c93-4299-857d-369fde844c69.jpg	2047	145	2144	317	Tripanosoma	0.795228
field0632-38ac46d2-0c93-4299-857d-369fde844c69.jpg	2203	1061	2314	1277	Tripanosoma	0.7934403
field0632-38ac46d2-0c93-4299-857d-369fde844c69.jpg	1549	2013	1623	2150	Tripanosoma	0.730645
field0632-38ac46d2-0c93-4299-857d-369fde844c69.jpg	2200	956	2299	1073	Tripanosoma	0.312972
field0633-b9023f75-54bf-49b3-a5d1-98ce6cf69fcf.jpg	1604	728	1711	921	Tripanosoma	0.8453951
field0633-b9023f75-54bf-49b3-a5d1-98ce6cf69fcf.jpg	2625	776	2721	901	Tripanosoma	0.83509827
field0633-b9023f75-54bf-49b3-a5d1-98ce6cf69fcf.jpg	1722	823	1891	913	Tripanosoma	0.82241005
field0633-b9023f75-54bf-49b3-a5d1-98ce6cf69fcf.jpg	1881	1453	1982	1624	Tripanosoma	0.8737764
field0633-b9023f75-54bf-49b3-a5d1-98ce6cf69fcf.jpg	2047	1758	2196	1849	Tripanosoma	0.83674866
field0633-b9023f75-54bf-49b3-a5d1-98ce6cf69fcf.jpg	2035	1430	2135	1592	Tripanosoma	0.8240715
field0633-b9023f75-54bf-49b3-a5d1-98ce6cf69fcf.jpg	2043	1832	2121	1980	Tripanosoma	0.70471585
field0633-b9023f75-54bf-49b3-a5d1-98ce6cf69fcf.jpg	1912	2032	1989	2124	Tripanosoma	0.639968
field0634-59a052c3-2d6b-4943-845f-7b4e8162f074.jpg	1909	1566	2051	1800	Tripanosoma	0.81843
field0634-59a052c3-2d6b-4943-845f-7b4e8162f074.jpg	2532	2403	2653	2561	Tripanosoma	0.84042585
field0630-e49eedef-f11b-4115-b920-86b367d4c1bb.jpg	980	380	1075	493	Tripanosoma	0.8430026
field0630-e49eedef-f11b-4115-b920-86b367d4c1bb.jpg	991	1736	1149	1880	Tripanosoma	0.7507815
field0630-e49eedef-f11b-4115-b920-86b367d4c1bb.jpg	2362	1598	2462	1712	Tripanosoma	0.8486981
field0630-e49eedef-f11b-4115-b920-86b367d4c1bb.jpg	1695	2075	1809	2166	Tripanosoma	0.82672405
field0630-e49eedef-f11b-4115-b920-86b367d4c1bb.jpg	1806	1066	1903	1180	Tripanosoma	0.78862023
field0630-e49eedef-f11b-4115-b920-86b367d4c1bb.jpg	2774	956	2914	1041	Tripanosoma	0.6155812
field0631-21c77e41-d11a-4492-b17c-aab4304597b4.jpg	841	955	951	1083	Tripanosoma	0.537094
field0631-21c77e41-d11a-4492-b17c-aab4304597b4.jpg	1957	1038	2121	1128	Tripanosoma	0.87934846
field0631-21c77e41-d11a-4492-b17c-aab4304597b4.jpg	1791	1189	1889	1285	Tripanosoma	0.7582315
field0631-21c77e41-d11a-4492-b17c-aab4304597b4.jpg	2086	1351	2216	1491	Tripanosoma	0.66674167
field0638-0c74fdf9-ac27-43ca-bf89-4cd5b9c109c9.jpg	1287	884	1457	1094	Tripanosoma	0.85746497
field0638-0c74fdf9-ac27-43ca-bf89-4cd5b9c109c9.jpg	3013	719	3145	843	Tripanosoma	0.7537017
field0638-0c74fdf9-ac27-43ca-bf89-4cd5b9c109c9.jpg	2169	2769	2293	2918	Tripanosoma	0.7914129
field0638-0c74fdf9-ac27-43ca-bf89-4cd5b9c109c9.jpg	2550	1609	2792	1775	Tripanosoma	0.782237
field0641-7077e9c2-ca90-4178-8a82-a5706c91522f.jpg	1215	1516	1374	1699	Tripanosoma	0.8630168
field0641-7077e9c2-ca90-4178-8a82-a5706c91522f.jpg	2382	182	2488	312	Tripanosoma	0.829195
field0641-7077e9c2-ca90-4178-8a82-a5706c91522f.jpg	2534	1641	2623	1745	Tripanosoma	0.7383579
field0637-aed75dd6-e28b-43f3-8326-11bad5237389.jpg	1313	519	1428	641	Tripanosoma	0.83752614
field0637-aed75dd6-e28b-43f3-8326-11bad5237389.jpg	1154	621	1271	728	Tripanosoma	0.7677271
field0637-aed75dd6-e28b-43f3-8326-11bad5237389.jpg	1404	1171	1514	1248	Tripanosoma	0.830458
field0637-aed75dd6-e28b-43f3-8326-11bad5237389.jpg	1401	1049	1497	1142	Tripanosoma	0.82192415
field0637-aed75dd6-e28b-43f3-8326-11bad5237389.jpg	1648	1880	1763	1986	Tripanosoma	0.8744804
field0637-aed75dd6-e28b-43f3-8326-11bad5237389.jpg	1525	1940	1644	2062	Tripanosoma	0.8145764
field0643-19a39653-487c-4c53-b5e8-1449bcbaf765.jpg	2324	1246	2486	1356	Tripanosoma	0.84206444
field0643-19a39653-487c-4c53-b5e8-1449bcbaf765.jpg	1551	1134	1672	1262	Tripanosoma	0.8341347
field0644-9d3d3906-138f-4ff2-b5f7-30dedfe57c75.jpg	1579	708	1709	863	Tripanosoma	0.8335582
field0644-9d3d3906-138f-4ff2-b5f7-30dedfe57c75.jpg	1448	2238	1574	2418	Tripanosoma	0.5074352
field0644-9d3d3906-138f-4ff2-b5f7-30dedfe57c75.jpg	1355	1616	1591	1748	Tripanosoma	0.4600758
field0644-9d3d3906-138f-4ff2-b5f7-30dedfe57c75.jpg	2490	526	2616	678	Tripanosoma	0.618875
field0644-9d3d3906-138f-4ff2-b5f7-30dedfe57c75.jpg	2760	472	2874	603	Tripanosoma	0.54096526
field0644-9d3d3906-138f-4ff2-b5f7-30dedfe57c75.jpg	2584	605	2870	741	Tripanosoma	0.36239558
field0644-9d3d3906-138f-4ff2-b5f7-30dedfe57c75.jpg	3371	1891	3533	2013	Tripanosoma	0.87922347
field0644-9d3d3906-138f-4ff2-b5f7-30dedfe57c75.jpg	3746	1620	4019	1752	Tripanosoma	0.8611305
field0644-9d3d3906-138f-4ff2-b5f7-30dedfe57c75.jpg	2243	1885	2402	2101	Tripanosoma	0.77712405
field0644-9d3d3906-138f-4ff2-b5f7-30dedfe57c75.jpg	2828	1951	3130	2158	Tripanosoma	0.7536036
field0644-9d3d3906-138f-4ff2-b5f7-30dedfe57c75.jpg	3751	1993	3975	2209	Tripanosoma	0.67412335
field0648-16d60758-33f4-4b10-888d-57e5d2b3e008.jpg	1726	1483	1887	1615	Tripanosoma	0.83966714
field0648-16d60758-33f4-4b10-888d-57e5d2b3e008.jpg	3002	2182	3168	2349	Tripanosoma	0.85762423
field0648-16d60758-33f4-4b10-888d-57e5d2b3e008.jpg	3363	1996	3613	2138	Tripanosoma	0.8312558
field0648-16d60758-33f4-4b10-888d-57e5d2b3e008.jpg	3505	1410	3634	1564	Tripanosoma	0.81454873
field0648-16d60758-33f4-4b10-888d-57e5d2b3e008.jpg	2544	1349	2709	1401	Tripanosoma	0.571427
field0647-a92c28b5-b42e-4fa4-9f17-7202eec5d55a.jpg	1309	1219	1383	1300	Tripanosoma	0.63080335
field0647-a92c28b5-b42e-4fa4-9f17-7202eec5d55a.jpg	1547	532	1630	656	Tripanosoma	0.86625606
field0647-a92c28b5-b42e-4fa4-9f17-7202eec5d55a.jpg	2018	1072	2117	1185	Tripanosoma	0.8678338
field0647-a92c28b5-b42e-4fa4-9f17-7202eec5d55a.jpg	2673	1232	2764	1346	Tripanosoma	0.8050733
field0647-a92c28b5-b42e-4fa4-9f17-7202eec5d55a.jpg	2677	1143	2787	1299	Tripanosoma	0.70613724
field0646-eea7a88c-51e6-4126-a4cd-d9422a5077f4.jpg	1425	690	1492	831	Tripanosoma	0.79598224
field0646-eea7a88c-51e6-4126-a4cd-d9422a5077f4.jpg	1282	1399	1401	1483	Tripanosoma	0.8369232
field0646-eea7a88c-51e6-4126-a4cd-d9422a5077f4.jpg	1618	1512	1713	1589	Tripanosoma	0.86583465
field0646-eea7a88c-51e6-4126-a4cd-d9422a5077f4.jpg	1550	1789	1647	1881	Tripanosoma	0.8289896
field0646-eea7a88c-51e6-4126-a4cd-d9422a5077f4.jpg	1541	1538	1611	1653	Tripanosoma	0.6974218
field0645-b675170d-b835-4728-ad92-6416a9475486.jpg	1779	242	1855	394	Tripanosoma	0.8648639
field0645-b675170d-b835-4728-ad92-6416a9475486.jpg	2041	589	2137	744	Tripanosoma	0.8409526
field0645-b675170d-b835-4728-ad92-6416a9475486.jpg	1847	2055	1976	2194	Tripanosoma	0.88308156
field0645-b675170d-b835-4728-ad92-6416a9475486.jpg	1679	1190	1762	1273	Tripanosoma	0.8227911
field0642-2641e054-1043-46ff-806f-2a6d88d41757.jpg	792	1485	914	1556	Tripanosoma	0.6678793
field0642-2641e054-1043-46ff-806f-2a6d88d41757.jpg	2131	575	2207	709	Tripanosoma	0.7922149
field0642-2641e054-1043-46ff-806f-2a6d88d41757.jpg	1809	1743	1896	1892	Tripanosoma	0.8999388
field0642-2641e054-1043-46ff-806f-2a6d88d41757.jpg	1984	1847	2084	1940	Tripanosoma	0.8536149
field0642-2641e054-1043-46ff-806f-2a6d88d41757.jpg	1934	965	2052	1054	Tripanosoma	0.8466889
field0642-2641e054-1043-46ff-806f-2a6d88d41757.jpg	1772	1338	1878	1439	Tripanosoma	0.840368
field0642-2641e054-1043-46ff-806f-2a6d88d41757.jpg	2366	1773	2437	1859	Tripanosoma	0.6100175
field0642-2641e054-1043-46ff-806f-2a6d88d41757.jpg	2024	1989	2103	2135	Tripanosoma	0.6096382
field0640-872c580c-fbbc-45d6-a041-00f5fa10cc96.jpg	2890	1809	3031	2059	Tripanosoma	0.8337087
field0640-872c580c-fbbc-45d6-a041-00f5fa10cc96.jpg	3318	1485	3457	1611	Tripanosoma	0.43176636
field0639-5c501566-29d8-4d10-ab8e-b90e490ca24d.jpg	1340	1061	1505	1196	Tripanosoma	0.87966937
field0639-5c501566-29d8-4d10-ab8e-b90e490ca24d.jpg	1633	1364	1704	1473	Tripanosoma	0.8397159
field0659-1627f974-00ce-4d88-9fbe-15c2b71c28d5.jpg	1249	499	1366	605	Tripanosoma	0.8208441
field0659-1627f974-00ce-4d88-9fbe-15c2b71c28d5.jpg	1355	956	1444	1061	Tripanosoma	0.8499091
field0659-1627f974-00ce-4d88-9fbe-15c2b71c28d5.jpg	1137	1442	1286	1573	Tripanosoma	0.5320286
field0660-7eaf201a-1e12-44df-81b5-2d07b87da250.jpg	2519	437	2621	591	Tripanosoma	0.842958
field0660-7eaf201a-1e12-44df-81b5-2d07b87da250.jpg	1582	575	1663	737	Tripanosoma	0.827166
field0660-7eaf201a-1e12-44df-81b5-2d07b87da250.jpg	2200	663	2293	743	Tripanosoma	0.5983479
field0655-07cb8692-ba5b-474a-a3c6-645126bb3647.jpg	1159	1064	1318	1179	Tripanosoma	0.73397166
field0655-07cb8692-ba5b-474a-a3c6-645126bb3647.jpg	2017	1150	2114	1361	Tripanosoma	0.3406812
field0655-07cb8692-ba5b-474a-a3c6-645126bb3647.jpg	2128	834	2373	990	Tripanosoma	0.6574036
field0655-07cb8692-ba5b-474a-a3c6-645126bb3647.jpg	3150	1592	3315	1799	Tripanosoma	0.87175936
field0655-07cb8692-ba5b-474a-a3c6-645126bb3647.jpg	2118	1912	2178	2094	Tripanosoma	0.63403434
field0653-b2f8562b-c47a-473f-bb0f-1c2797495e0a.jpg	1132	1780	1261	1962	Tripanosoma	0.82238054
field0653-b2f8562b-c47a-473f-bb0f-1c2797495e0a.jpg	897	955	1003	1050	Tripanosoma	0.53939915
field0653-b2f8562b-c47a-473f-bb0f-1c2797495e0a.jpg	1906	461	2028	586	Tripanosoma	0.8692333
field0653-b2f8562b-c47a-473f-bb0f-1c2797495e0a.jpg	2436	1244	2599	1383	Tripanosoma	0.86929643
field0653-b2f8562b-c47a-473f-bb0f-1c2797495e0a.jpg	1728	1933	1845	2093	Tripanosoma	0.8653894
field0653-b2f8562b-c47a-473f-bb0f-1c2797495e0a.jpg	1660	955	1788	1082	Tripanosoma	0.7930804
field0653-b2f8562b-c47a-473f-bb0f-1c2797495e0a.jpg	2400	1814	2503	1939	Tripanosoma	0.75571656
field0658-bc2ef8eb-44f1-42ac-bec3-55a473d2b0df.jpg	1025	1449	1120	1536	Tripanosoma	0.7432387
field0658-bc2ef8eb-44f1-42ac-bec3-55a473d2b0df.jpg	1847	237	1946	415	Tripanosoma	0.76366085
field0658-bc2ef8eb-44f1-42ac-bec3-55a473d2b0df.jpg	2031	1377	2139	1502	Tripanosoma	0.8359944
field0658-bc2ef8eb-44f1-42ac-bec3-55a473d2b0df.jpg	1898	1172	1980	1266	Tripanosoma	0.8219244
field0658-bc2ef8eb-44f1-42ac-bec3-55a473d2b0df.jpg	2164	1602	2261	1691	Tripanosoma	0.7935277
field0658-bc2ef8eb-44f1-42ac-bec3-55a473d2b0df.jpg	2051	1856	2146	2033	Tripanosoma	0.65794027
field0658-bc2ef8eb-44f1-42ac-bec3-55a473d2b0df.jpg	2108	1312	2203	1431	Tripanosoma	0.31257352
field0662-e98ea888-aac2-49ce-907c-439c1400610c.jpg	1203	1397	1283	1534	Tripanosoma	0.7101044
field0662-e98ea888-aac2-49ce-907c-439c1400610c.jpg	951	1075	1030	1197	Tripanosoma	0.3646073
field0662-e98ea888-aac2-49ce-907c-439c1400610c.jpg	1573	736	1714	915	Tripanosoma	0.8720056
field0662-e98ea888-aac2-49ce-907c-439c1400610c.jpg	1523	622	1652	749	Tripanosoma	0.8292415
field0662-e98ea888-aac2-49ce-907c-439c1400610c.jpg	1499	233	1546	368	Tripanosoma	0.6336588
field0662-e98ea888-aac2-49ce-907c-439c1400610c.jpg	2374	1258	2484	1483	Tripanosoma	0.85459214
field0662-e98ea888-aac2-49ce-907c-439c1400610c.jpg	2670	1048	2755	1155	Tripanosoma	0.8062783
field0649-d8aaed21-92f4-4dd8-a9ef-485ec3e6939f.jpg	1405	448	1506	636	Tripanosoma	0.88336116
field0649-d8aaed21-92f4-4dd8-a9ef-485ec3e6939f.jpg	1099	1348	1184	1442	Tripanosoma	0.849919
field0649-d8aaed21-92f4-4dd8-a9ef-485ec3e6939f.jpg	1836	1767	1965	1892	Tripanosoma	0.84695584
field0649-d8aaed21-92f4-4dd8-a9ef-485ec3e6939f.jpg	2616	1769	2716	1879	Tripanosoma	0.7435198
field0649-d8aaed21-92f4-4dd8-a9ef-485ec3e6939f.jpg	2194	1013	2325	1121	Tripanosoma	0.73612046
field0649-d8aaed21-92f4-4dd8-a9ef-485ec3e6939f.jpg	1957	963	2025	1034	Tripanosoma	0.40831682
field0649-d8aaed21-92f4-4dd8-a9ef-485ec3e6939f.jpg	1696	969	1799	1096	Tripanosoma	0.38241553
field0656-b6cdde57-0d79-4534-9898-228f9a56d1c3.jpg	2705	1373	2852	1611	Tripanosoma	0.7778765
field0656-b6cdde57-0d79-4534-9898-228f9a56d1c3.jpg	1419	1395	1692	1556	Tripanosoma	0.75307596
field0656-b6cdde57-0d79-4534-9898-228f9a56d1c3.jpg	991	1765	1110	1900	Tripanosoma	0.6352969
field0657-5f1fc3a5-4846-49fa-be45-c62ea36beae9.jpg	1397	524	1543	618	Tripanosoma	0.751169
field0657-5f1fc3a5-4846-49fa-be45-c62ea36beae9.jpg	1561	506	1701	584	Tripanosoma	0.6085224
field0657-5f1fc3a5-4846-49fa-be45-c62ea36beae9.jpg	1540	955	1584	1023	Tripanosoma	0.53256094
field0657-5f1fc3a5-4846-49fa-be45-c62ea36beae9.jpg	2707	955	2802	1097	Tripanosoma	0.46405566
field0652-98d03b66-55dc-4893-bd96-3b9288142e19.jpg	727	1506	847	1631	Tripanosoma	0.70433503
field0652-98d03b66-55dc-4893-bd96-3b9288142e19.jpg	2873	783	2955	953	Tripanosoma	0.64322543
field0652-98d03b66-55dc-4893-bd96-3b9288142e19.jpg	2201	1268	2333	1353	Tripanosoma	0.86912
field0652-98d03b66-55dc-4893-bd96-3b9288142e19.jpg	2213	1372	2318	1572	Tripanosoma	0.836927
field0652-98d03b66-55dc-4893-bd96-3b9288142e19.jpg	2526	1570	2635	1714	Tripanosoma	0.4373441
field0661-85d0ec99-5868-428a-b36b-e13b321a63ec.jpg	1821	1990	1978	2193	Tripanosoma	0.9046789
field0661-85d0ec99-5868-428a-b36b-e13b321a63ec.jpg	1890	2984	2036	3166	Tripanosoma	0.7857612
field0661-85d0ec99-5868-428a-b36b-e13b321a63ec.jpg	2560	1735	2704	2028	Tripanosoma	0.82060784
field0661-85d0ec99-5868-428a-b36b-e13b321a63ec.jpg	2531	3064	2708	3227	Tripanosoma	0.8050623
field0651-f3681f06-e4c0-44f6-945f-57f15052c72b.jpg	2319	1570	2470	1749	Tripanosoma	0.7706444
field0650-a14a6b68-ba65-478d-a0a3-30aeb0e9b4fa.jpg	1862	431	2019	694	Tripanosoma	0.8438821
field0650-a14a6b68-ba65-478d-a0a3-30aeb0e9b4fa.jpg	1679	336	1901	538	Tripanosoma	0.4992154
field0650-a14a6b68-ba65-478d-a0a3-30aeb0e9b4fa.jpg	948	1349	1165	1572	Tripanosoma	0.74744636
field0650-a14a6b68-ba65-478d-a0a3-30aeb0e9b4fa.jpg	1743	2015	1857	2191	Tripanosoma	0.6363397
field0650-a14a6b68-ba65-478d-a0a3-30aeb0e9b4fa.jpg	2022	2259	2160	2452	Tripanosoma	0.38802296
field0650-a14a6b68-ba65-478d-a0a3-30aeb0e9b4fa.jpg	3001	1035	3123	1182	Tripanosoma	0.8496709
field0650-a14a6b68-ba65-478d-a0a3-30aeb0e9b4fa.jpg	2206	1904	2370	2111	Tripanosoma	0.8642274
field0650-a14a6b68-ba65-478d-a0a3-30aeb0e9b4fa.jpg	2309	1587	2448	1857	Tripanosoma	0.8085416
field0650-a14a6b68-ba65-478d-a0a3-30aeb0e9b4fa.jpg	2671	1967	2784	2096	Tripanosoma	0.781433
field0654-161e28d2-9fa9-4882-b75b-01feaeb39529.jpg	1276	589	1401	708	Tripanosoma	0.895011
field0654-161e28d2-9fa9-4882-b75b-01feaeb39529.jpg	1344	1473	1527	1547	Tripanosoma	0.7677952
field0654-161e28d2-9fa9-4882-b75b-01feaeb39529.jpg	2260	876	2381	972	Tripanosoma	0.74264026
field0654-161e28d2-9fa9-4882-b75b-01feaeb39529.jpg	2202	296	2362	472	Tripanosoma	0.62024
field0654-161e28d2-9fa9-4882-b75b-01feaeb39529.jpg	1905	1817	2030	1930	Tripanosoma	0.84633607
field0654-161e28d2-9fa9-4882-b75b-01feaeb39529.jpg	1871	1248	2052	1392	Tripanosoma	0.8126263
field0663-dfab02ca-a27f-41d0-9465-5dcd1b4d2b9b.jpg	2626	1478	2759	1671	Tripanosoma	0.8617259
field0663-dfab02ca-a27f-41d0-9465-5dcd1b4d2b9b.jpg	2515	1893	2687	2024	Tripanosoma	0.84778637
field0663-dfab02ca-a27f-41d0-9465-5dcd1b4d2b9b.jpg	3237	671	3338	819	Tripanosoma	0.51424736
field0669-98bb48f0-b450-423c-a67b-c467b7d2e649.jpg	1350	996	1490	1148	Tripanosoma	0.88046384
field0669-98bb48f0-b450-423c-a67b-c467b7d2e649.jpg	1548	45	1605	170	Tripanosoma	0.72221065
field0669-98bb48f0-b450-423c-a67b-c467b7d2e649.jpg	2444	188	2550	297	Tripanosoma	0.6877272
field0669-98bb48f0-b450-423c-a67b-c467b7d2e649.jpg	2212	1144	2333	1260	Tripanosoma	0.81149817
field0664-e388c8c6-f5bd-4713-8a1b-fdbc13f57b89.jpg	1437	1751	1593	1900	Tripanosoma	0.8228556
field0664-e388c8c6-f5bd-4713-8a1b-fdbc13f57b89.jpg	2118	636	2231	779	Tripanosoma	0.8502414
field0664-e388c8c6-f5bd-4713-8a1b-fdbc13f57b89.jpg	3097	1411	3229	1631	Tripanosoma	0.82597566
field0664-e388c8c6-f5bd-4713-8a1b-fdbc13f57b89.jpg	3196	2709	3370	2843	Tripanosoma	0.6806893
field0664-e388c8c6-f5bd-4713-8a1b-fdbc13f57b89.jpg	3906	1362	4032	1517	Tripanosoma	0.6392114
field0675-7d264f6f-c038-43a7-8491-b473b5785066.jpg	1357	1563	1460	1655	Tripanosoma	0.8208109
field0675-7d264f6f-c038-43a7-8491-b473b5785066.jpg	1184	1456	1274	1549	Tripanosoma	0.76966834
field0675-7d264f6f-c038-43a7-8491-b473b5785066.jpg	877	1766	962	1881	Tripanosoma	0.545524
field0675-7d264f6f-c038-43a7-8491-b473b5785066.jpg	995	960	1076	1060	Tripanosoma	0.44318235
field0675-7d264f6f-c038-43a7-8491-b473b5785066.jpg	2259	484	2342	580	Tripanosoma	0.83401763
field0675-7d264f6f-c038-43a7-8491-b473b5785066.jpg	1841	87	1915	166	Tripanosoma	0.30725557
field0675-7d264f6f-c038-43a7-8491-b473b5785066.jpg	1821	1121	1984	1220	Tripanosoma	0.9097426
field0675-7d264f6f-c038-43a7-8491-b473b5785066.jpg	1842	2200	1930	2293	Tripanosoma	0.69934636
field0675-7d264f6f-c038-43a7-8491-b473b5785066.jpg	1853	1325	1950	1424	Tripanosoma	0.58212274
field0674-5bc392ea-d4d5-4860-9ad0-23dbba026b4b.jpg	1393	1164	1471	1341	Tripanosoma	0.84559697
field0674-5bc392ea-d4d5-4860-9ad0-23dbba026b4b.jpg	2276	452	2421	564	Tripanosoma	0.8074892
field0674-5bc392ea-d4d5-4860-9ad0-23dbba026b4b.jpg	2526	486	2660	588	Tripanosoma	0.5963832
field0674-5bc392ea-d4d5-4860-9ad0-23dbba026b4b.jpg	1651	133	1854	252	Tripanosoma	0.34351513
field0674-5bc392ea-d4d5-4860-9ad0-23dbba026b4b.jpg	2604	955	2711	997	Tripanosoma	0.3803645
field0668-3d7d73f6-d3b0-4895-81b6-8626f2abc855.jpg	1377	790	1466	875	Tripanosoma	0.8382287
field0668-3d7d73f6-d3b0-4895-81b6-8626f2abc855.jpg	1114	778	1201	910	Tripanosoma	0.8379031
field0668-3d7d73f6-d3b0-4895-81b6-8626f2abc855.jpg	2076	370	2101	466	Tripanosoma	0.3101512
field0668-3d7d73f6-d3b0-4895-81b6-8626f2abc855.jpg	1264	1438	1367	1553	Tripanosoma	0.8179081
field0668-3d7d73f6-d3b0-4895-81b6-8626f2abc855.jpg	2159	874	2246	990	Tripanosoma	0.870226
field0668-3d7d73f6-d3b0-4895-81b6-8626f2abc855.jpg	2074	372	2206	476	Tripanosoma	0.81985027
field0668-3d7d73f6-d3b0-4895-81b6-8626f2abc855.jpg	2090	168	2209	234	Tripanosoma	0.36032692
field0668-3d7d73f6-d3b0-4895-81b6-8626f2abc855.jpg	1644	1402	1754	1516	Tripanosoma	0.87788147
field0668-3d7d73f6-d3b0-4895-81b6-8626f2abc855.jpg	1908	1060	2005	1144	Tripanosoma	0.84668696
field0668-3d7d73f6-d3b0-4895-81b6-8626f2abc855.jpg	2360	1353	2455	1467	Tripanosoma	0.8344953
field0668-3d7d73f6-d3b0-4895-81b6-8626f2abc855.jpg	2457	1650	2536	1745	Tripanosoma	0.80383176
field0668-3d7d73f6-d3b0-4895-81b6-8626f2abc855.jpg	1619	1726	1722	1818	Tripanosoma	0.800266
field0668-3d7d73f6-d3b0-4895-81b6-8626f2abc855.jpg	2153	955	2254	997	Tripanosoma	0.46728903
field0673-fd366aca-b5ed-4d8e-b42b-bec5a10f3e37.jpg	1545	1290	1627	1407	Tripanosoma	0.8165042
field0673-fd366aca-b5ed-4d8e-b42b-bec5a10f3e37.jpg	1329	297	1422	429	Tripanosoma	0.7570995
field0673-fd366aca-b5ed-4d8e-b42b-bec5a10f3e37.jpg	1912	968	2012	1082	Tripanosoma	0.8840501
field0667-139e783a-3830-48aa-b9b9-8ae03da306d4.jpg	3389	1051	3518	1241	Tripanosoma	0.80059713
field0667-139e783a-3830-48aa-b9b9-8ae03da306d4.jpg	2438	2310	2585	2451	Tripanosoma	0.8668828
field0667-139e783a-3830-48aa-b9b9-8ae03da306d4.jpg	2691	2554	2806	2702	Tripanosoma	0.7066504
field0667-139e783a-3830-48aa-b9b9-8ae03da306d4.jpg	2900	1516	3163	1624	Tripanosoma	0.67447424
field0672-493811c1-9b21-4274-a0ad-c8f018d59539.jpg	1033	1069	1245	1200	Tripanosoma	0.86614025
field0672-493811c1-9b21-4274-a0ad-c8f018d59539.jpg	1845	1523	2006	1706	Tripanosoma	0.8722673
field0672-493811c1-9b21-4274-a0ad-c8f018d59539.jpg	3248	632	3423	838	Tripanosoma	0.48869812
field0672-493811c1-9b21-4274-a0ad-c8f018d59539.jpg	2543	1508	2809	1630	Tripanosoma	0.83594996
field0672-493811c1-9b21-4274-a0ad-c8f018d59539.jpg	2910	1386	3067	1543	Tripanosoma	0.79901445
field0672-493811c1-9b21-4274-a0ad-c8f018d59539.jpg	2285	1354	2405	1514	Tripanosoma	0.75548947
field0672-493811c1-9b21-4274-a0ad-c8f018d59539.jpg	3894	1635	4100	1759	Tripanosoma	0.4706067
field0666-3c8f0a7d-106d-489d-a6b8-2617c88a9358.jpg	1401	414	1492	515	Tripanosoma	0.6912766
field0666-3c8f0a7d-106d-489d-a6b8-2617c88a9358.jpg	1090	1806	1217	2028	Tripanosoma	0.6050982
field0666-3c8f0a7d-106d-489d-a6b8-2617c88a9358.jpg	1550	409	1600	524	Tripanosoma	0.60302097
field0666-3c8f0a7d-106d-489d-a6b8-2617c88a9358.jpg	1734	1900	1836	2031	Tripanosoma	0.82962346
field0670-8b573770-d31f-4d6a-a43a-d235ff3faf6d.jpg	1585	462	1719	579	Tripanosoma	0.86715496
field0670-8b573770-d31f-4d6a-a43a-d235ff3faf6d.jpg	2235	361	2314	516	Tripanosoma	0.85363865
field0670-8b573770-d31f-4d6a-a43a-d235ff3faf6d.jpg	1897	1015	2023	1167	Tripanosoma	0.86752456
field0670-8b573770-d31f-4d6a-a43a-d235ff3faf6d.jpg	1549	1605	1600	1692	Tripanosoma	0.7423543
field0670-8b573770-d31f-4d6a-a43a-d235ff3faf6d.jpg	2509	1859	2656	2026	Tripanosoma	0.33821464
field0671-7f51d059-fdf7-4d35-b26d-be169a494b97.jpg	1692	665	1887	876	Tripanosoma	0.87595826
field0671-7f51d059-fdf7-4d35-b26d-be169a494b97.jpg	1872	1812	1976	1972	Tripanosoma	0.51612735
field0665-f0e9fa18-5792-43eb-8680-04ef9db4d77b.jpg	2760	751	2874	928	Tripanosoma	0.85580486
field0665-f0e9fa18-5792-43eb-8680-04ef9db4d77b.jpg	2612	1049	2755	1180	Tripanosoma	0.8181891
field0665-f0e9fa18-5792-43eb-8680-04ef9db4d77b.jpg	2867	3037	3003	3184	Tripanosoma	0.85717005
field0676-bbd31e76-0a7d-40ce-9962-5bfd5ed3b411.jpg	3275	1812	3414	2098	Tripanosoma	0.81966114
field0677-b9921ce0-3755-4568-8cfd-197c0442e561.jpg	1958	1649	2073	1755	Tripanosoma	0.36623147
field0677-b9921ce0-3755-4568-8cfd-197c0442e561.jpg	2858	298	2983	407	Tripanosoma	0.61465675
field0677-b9921ce0-3755-4568-8cfd-197c0442e561.jpg	2801	1430	2988	1606	Tripanosoma	0.8434209
field0677-b9921ce0-3755-4568-8cfd-197c0442e561.jpg	2261	2173	2452	2291	Tripanosoma	0.8170347
field0681-c88c4f6a-48b3-4f66-b4af-62e0e5d0e70d.jpg	1301	784	1440	937	Tripanosoma	0.8298639
field0681-c88c4f6a-48b3-4f66-b4af-62e0e5d0e70d.jpg	943	603	1060	702	Tripanosoma	0.6824165
field0681-c88c4f6a-48b3-4f66-b4af-62e0e5d0e70d.jpg	1384	1222	1489	1324	Tripanosoma	0.83239853
field0681-c88c4f6a-48b3-4f66-b4af-62e0e5d0e70d.jpg	1489	1536	1559	1639	Tripanosoma	0.82810783
field0681-c88c4f6a-48b3-4f66-b4af-62e0e5d0e70d.jpg	949	1506	1052	1608	Tripanosoma	0.77376306
field0681-c88c4f6a-48b3-4f66-b4af-62e0e5d0e70d.jpg	2363	802	2473	971	Tripanosoma	0.82156634
field0678-360f45bc-15cb-443b-a2a8-5b64ad9a6786.jpg	1284	372	1384	489	Tripanosoma	0.8339597
field0678-360f45bc-15cb-443b-a2a8-5b64ad9a6786.jpg	1452	1919	1591	2042	Tripanosoma	0.8453875
field0678-360f45bc-15cb-443b-a2a8-5b64ad9a6786.jpg	745	1348	850	1438	Tripanosoma	0.8043747
field0678-360f45bc-15cb-443b-a2a8-5b64ad9a6786.jpg	898	1658	1011	1759	Tripanosoma	0.43670842
field0678-360f45bc-15cb-443b-a2a8-5b64ad9a6786.jpg	2042	117	2169	235	Tripanosoma	0.7945069
field0678-360f45bc-15cb-443b-a2a8-5b64ad9a6786.jpg	2072	456	2169	591	Tripanosoma	0.39509153
field0678-360f45bc-15cb-443b-a2a8-5b64ad9a6786.jpg	2441	1100	2595	1221	Tripanosoma	0.89338744
field0678-360f45bc-15cb-443b-a2a8-5b64ad9a6786.jpg	1584	2116	1692	2244	Tripanosoma	0.7743096
field0678-360f45bc-15cb-443b-a2a8-5b64ad9a6786.jpg	1889	1072	1942	1133	Tripanosoma	0.41795206
field0690-c6d82abb-9c69-4b96-ad5e-5c1b58d3d157.jpg	1279	181	1392	275	Tripanosoma	0.7021064
field0690-c6d82abb-9c69-4b96-ad5e-5c1b58d3d157.jpg	1183	1131	1274	1234	Tripanosoma	0.6223426
field0690-c6d82abb-9c69-4b96-ad5e-5c1b58d3d157.jpg	1548	768	1631	862	Tripanosoma	0.80438554
field0690-c6d82abb-9c69-4b96-ad5e-5c1b58d3d157.jpg	2002	750	2143	847	Tripanosoma	0.7827664
field0690-c6d82abb-9c69-4b96-ad5e-5c1b58d3d157.jpg	2096	1179	2229	1275	Tripanosoma	0.8159737
field0690-c6d82abb-9c69-4b96-ad5e-5c1b58d3d157.jpg	1656	1244	1815	1338	Tripanosoma	0.7675136
field0689-7b8c28d7-86f6-40a7-afa7-895e5e119aaf.jpg	2203	1188	2311	1338	Tripanosoma	0.85466343
field0689-7b8c28d7-86f6-40a7-afa7-895e5e119aaf.jpg	1582	1317	1690	1516	Tripanosoma	0.8214101
field0685-b9bfe166-f0ac-4358-b7d2-22216bfb11af.jpg	1416	678	1526	809	Tripanosoma	0.8046961
field0685-b9bfe166-f0ac-4358-b7d2-22216bfb11af.jpg	2337	645	2422	745	Tripanosoma	0.8524257
field0685-b9bfe166-f0ac-4358-b7d2-22216bfb11af.jpg	1999	237	2128	336	Tripanosoma	0.8358185
field0685-b9bfe166-f0ac-4358-b7d2-22216bfb11af.jpg	1733	701	1895	823	Tripanosoma	0.7924552
field0685-b9bfe166-f0ac-4358-b7d2-22216bfb11af.jpg	1565	1347	1628	1462	Tripanosoma	0.83083194
field0685-b9bfe166-f0ac-4358-b7d2-22216bfb11af.jpg	2156	1131	2260	1232	Tripanosoma	0.8143118
field0684-36a1edc2-a076-4ab0-9958-33f653237d3c.jpg	1044	841	1157	997	Tripanosoma	0.8309445
field0684-36a1edc2-a076-4ab0-9958-33f653237d3c.jpg	1320	1624	1439	1738	Tripanosoma	0.850165
field0684-36a1edc2-a076-4ab0-9958-33f653237d3c.jpg	1181	1547	1257	1651	Tripanosoma	0.72272694
field0684-36a1edc2-a076-4ab0-9958-33f653237d3c.jpg	1071	956	1172	1003	Tripanosoma	0.33367768
field0684-36a1edc2-a076-4ab0-9958-33f653237d3c.jpg	1724	366	1841	458	Tripanosoma	0.8870266
field0684-36a1edc2-a076-4ab0-9958-33f653237d3c.jpg	1900	1685	1990	1772	Tripanosoma	0.8491575
field0684-36a1edc2-a076-4ab0-9958-33f653237d3c.jpg	1599	1039	1716	1214	Tripanosoma	0.843316
field0679-5e239658-c699-45b0-8a07-60083c4c2dbf.jpg	1404	543	1504	674	Tripanosoma	0.65328753
field0679-5e239658-c699-45b0-8a07-60083c4c2dbf.jpg	1273	1297	1340	1400	Tripanosoma	0.47132942
field0679-5e239658-c699-45b0-8a07-60083c4c2dbf.jpg	1736	647	1840	843	Tripanosoma	0.8631782
field0679-5e239658-c699-45b0-8a07-60083c4c2dbf.jpg	1549	528	1633	650	Tripanosoma	0.78107804
field0679-5e239658-c699-45b0-8a07-60083c4c2dbf.jpg	2204	299	2304	447	Tripanosoma	0.32430565
field0679-5e239658-c699-45b0-8a07-60083c4c2dbf.jpg	1861	1929	2020	2058	Tripanosoma	0.8996118
field0679-5e239658-c699-45b0-8a07-60083c4c2dbf.jpg	2337	1291	2441	1410	Tripanosoma	0.74924576
field0682-ece8fa8c-d521-4fbe-8fbe-385ea9d24d89.jpg	1808	401	1958	501	Tripanosoma	0.62600756
field0682-ece8fa8c-d521-4fbe-8fbe-385ea9d24d89.jpg	1689	1140	1783	1215	Tripanosoma	0.7661154
field0691-3bd33c41-1774-4361-97d6-a70da0691f4d.jpg	1505	2227	1692	2363	Tripanosoma	0.8039704
field0691-3bd33c41-1774-4361-97d6-a70da0691f4d.jpg	2780	247	2891	359	Tripanosoma	0.8401214
field0691-3bd33c41-1774-4361-97d6-a70da0691f4d.jpg	2709	2109	2840	2275	Tripanosoma	0.8212287
field0692-9418b337-bcd0-47ab-a0ee-6031e7f467aa.jpg	1557	855	1684	957	Tripanosoma	0.85762405
field0692-9418b337-bcd0-47ab-a0ee-6031e7f467aa.jpg	1550	1372	1625	1473	Tripanosoma	0.3285729
field0698-c2644c53-c270-4d17-97ca-3a537e562b2b.jpg	917	1855	1048	1984	Tripanosoma	0.787325
field0698-c2644c53-c270-4d17-97ca-3a537e562b2b.jpg	3429	888	3562	1119	Tripanosoma	0.81785464
field0698-c2644c53-c270-4d17-97ca-3a537e562b2b.jpg	2117	1599	2357	1719	Tripanosoma	0.71098864
field0698-c2644c53-c270-4d17-97ca-3a537e562b2b.jpg	3307	2301	3422	2439	Tripanosoma	0.6996084
field0700-588dd11f-d580-411e-985b-03ae3778bcc0.jpg	1135	1523	1222	1637	Tripanosoma	0.83499885
field0700-588dd11f-d580-411e-985b-03ae3778bcc0.jpg	1586	99	1690	268	Tripanosoma	0.86720264
field0700-588dd11f-d580-411e-985b-03ae3778bcc0.jpg	2040	885	2172	969	Tripanosoma	0.82358634
field0700-588dd11f-d580-411e-985b-03ae3778bcc0.jpg	1600	1822	1753	1929	Tripanosoma	0.6211491
field0700-588dd11f-d580-411e-985b-03ae3778bcc0.jpg	2790	1015	2963	1130	Tripanosoma	0.46088123
field0702-8e2dce87-5f15-4985-a454-ec28578508ad.jpg	1412	717	1566	804	Tripanosoma	0.8703164
field0702-8e2dce87-5f15-4985-a454-ec28578508ad.jpg	1005	756	1131	875	Tripanosoma	0.8207601
field0702-8e2dce87-5f15-4985-a454-ec28578508ad.jpg	862	495	950	605	Tripanosoma	0.63331395
field0702-8e2dce87-5f15-4985-a454-ec28578508ad.jpg	780	1627	866	1716	Tripanosoma	0.77103996
field0702-8e2dce87-5f15-4985-a454-ec28578508ad.jpg	1020	994	1134	1099	Tripanosoma	0.417807
field0702-8e2dce87-5f15-4985-a454-ec28578508ad.jpg	2004	463	2117	601	Tripanosoma	0.850299
field0702-8e2dce87-5f15-4985-a454-ec28578508ad.jpg	1610	558	1740	644	Tripanosoma	0.76779604
field0702-8e2dce87-5f15-4985-a454-ec28578508ad.jpg	1759	2169	1931	2259	Tripanosoma	0.7354251
field0702-8e2dce87-5f15-4985-a454-ec28578508ad.jpg	1544	1544	1621	1629	Tripanosoma	0.7182342
field0702-8e2dce87-5f15-4985-a454-ec28578508ad.jpg	2319	1562	2393	1671	Tripanosoma	0.69657564
field0702-8e2dce87-5f15-4985-a454-ec28578508ad.jpg	2027	2023	2127	2149	Tripanosoma	0.6484884
field0693-818d8fc2-fb25-48c8-a747-8365fd256c9e.jpg	2985	629	3172	868	Tripanosoma	0.79409844
field0693-818d8fc2-fb25-48c8-a747-8365fd256c9e.jpg	2830	1931	3063	2046	Tripanosoma	0.8590697
field0693-818d8fc2-fb25-48c8-a747-8365fd256c9e.jpg	2152	1744	2399	1859	Tripanosoma	0.8297091
field0701-ffa201cf-a25e-4602-8408-d0be4b12de57.jpg	1143	716	1285	828	Tripanosoma	0.59469676
field0701-ffa201cf-a25e-4602-8408-d0be4b12de57.jpg	1992	2778	2123	2945	Tripanosoma	0.8276727
field0701-ffa201cf-a25e-4602-8408-d0be4b12de57.jpg	3280	362	3435	515	Tripanosoma	0.744783
field0701-ffa201cf-a25e-4602-8408-d0be4b12de57.jpg	3781	1060	3918	1225	Tripanosoma	0.6146904
field0701-ffa201cf-a25e-4602-8408-d0be4b12de57.jpg	2242	1349	2372	1503	Tripanosoma	0.84931314
field0701-ffa201cf-a25e-4602-8408-d0be4b12de57.jpg	3534	2156	3663	2314	Tripanosoma	0.8259664
field0701-ffa201cf-a25e-4602-8408-d0be4b12de57.jpg	2745	1733	2905	1879	Tripanosoma	0.8198126
field0701-ffa201cf-a25e-4602-8408-d0be4b12de57.jpg	3503	1537	3667	1823	Tripanosoma	0.80611575
field0695-ff147df7-79be-4e41-b3a8-de15664ed14b.jpg	1661	823	1810	1010	Tripanosoma	0.86054593
field0695-ff147df7-79be-4e41-b3a8-de15664ed14b.jpg	1652	956	1787	1005	Tripanosoma	0.61203486
field0696-fa4d1014-3053-4297-bd07-87aa9b7dff5f.jpg	1825	1408	1999	1660	Tripanosoma	0.8487021
field0696-fa4d1014-3053-4297-bd07-87aa9b7dff5f.jpg	3340	1349	3478	1480	Tripanosoma	0.60364306
field0703-f3913135-a131-4105-97d9-e6767f606c68.jpg	1199	237	1309	421	Tripanosoma	0.83796996
field0703-f3913135-a131-4105-97d9-e6767f606c68.jpg	1365	1712	1456	1817	Tripanosoma	0.8094859
field0703-f3913135-a131-4105-97d9-e6767f606c68.jpg	2659	444	2758	555	Tripanosoma	0.7381679
field0703-f3913135-a131-4105-97d9-e6767f606c68.jpg	2465	1173	2614	1288	Tripanosoma	0.8609099
field0704-dac599b4-6f1b-4743-a799-8a767b5c9a4c.jpg	2055	716	2086	822	Tripanosoma	0.32566977
field0704-dac599b4-6f1b-4743-a799-8a767b5c9a4c.jpg	881	1578	982	1661	Tripanosoma	0.8591665
field0704-dac599b4-6f1b-4743-a799-8a767b5c9a4c.jpg	814	1079	906	1235	Tripanosoma	0.84810233
field0704-dac599b4-6f1b-4743-a799-8a767b5c9a4c.jpg	2051	707	2180	818	Tripanosoma	0.8695686
field0704-dac599b4-6f1b-4743-a799-8a767b5c9a4c.jpg	1907	355	2070	463	Tripanosoma	0.825885
field0704-dac599b4-6f1b-4743-a799-8a767b5c9a4c.jpg	2396	1470	2491	1627	Tripanosoma	0.8305252
field0704-dac599b4-6f1b-4743-a799-8a767b5c9a4c.jpg	1816	1451	1903	1567	Tripanosoma	0.82749796
field0704-dac599b4-6f1b-4743-a799-8a767b5c9a4c.jpg	1915	955	2026	1029	Tripanosoma	0.7034852
