# Supplementary material for: Artificial intelligence algorithm for real-time detection and counting of Trypanosoma cruzi parasites using smartphone microscopy
Source: PLoS Negl Trop Dis. 2026 May 7;20(5):e0012955. doi: 10.1371/journal.pntd.0012955 (PMC13175497; doi:10.1371/journal.pntd.0012955)
Supplement: S4 File — Tabulated detection results generated by the Faster R-CNN architecture, representing the two-stage detector’s output for performance comparison. (CSV) [file pntd.0012955.s004.csv]

assetFile	ymin	xmin	ymax	xmax	label_str	scores
adaptaSpot_2021-04-12_15-33-14_583-837e773d-f840-4c16-ab5f-bb4297788b3a.jpg	1323	987	1424	1088	Tripanosoma	0.9993278980255128
adaptaSpot_2021-04-12_15-33-14_583-837e773d-f840-4c16-ab5f-bb4297788b3a.jpg	1601	2910	1686	2995	Tripanosoma	0.9908434152603148
adaptaSpot_2021-04-12_15-33-14_583-837e773d-f840-4c16-ab5f-bb4297788b3a.jpg	925	2815	1008	2892	Tripanosoma	0.9396912455558776
adaptaSpot_2021-04-12_15-33-14_583-837e773d-f840-4c16-ab5f-bb4297788b3a.jpg	772	1061	863	1141	Tripanosoma	0.4044509828090668
adaptaSpot_2021-04-12_15-33-24_094-d5719036-c7e3-44ab-8d3b-2cdfe72838cf.jpg	1468	2370	1545	2447	Tripanosoma	0.979945182800293
adaptaSpot_2021-04-12_15-33-24_094-d5719036-c7e3-44ab-8d3b-2cdfe72838cf.jpg	978	2111	1064	2173	Tripanosoma	0.6293941736221313
adaptaSpot_2021-04-12_15-33-32_647-38d2e361-8f00-4500-b7df-33056eff144d.jpg	2078	2382	2173	2529	Tripanosoma	0.9966519474983216
adaptaSpot_2021-04-12_15-33-32_647-38d2e361-8f00-4500-b7df-33056eff144d.jpg	869	2149	984	2240	Tripanosoma	0.986323356628418
adaptaSpot_2021-04-12_15-33-32_647-38d2e361-8f00-4500-b7df-33056eff144d.jpg	2093	1772	2158	1884	Tripanosoma	0.81221604347229
adaptaSpot_2021-04-12_15-34-00_148-cdd7c572-ca00-4050-a3f0-2753a1bd67cd.jpg	1489	2594	1583	2683	Tripanosoma	0.9977147579193116
adaptaSpot_2021-04-12_15-34-15_056-71dfb7d8-885d-406e-9e0f-5c0e8fbac43b.jpg	1430	2497	1542	2582	Tripanosoma	0.9966400861740112
adaptaSpot_2021-04-12_15-34-15_056-71dfb7d8-885d-406e-9e0f-5c0e8fbac43b.jpg	955	1683	1029	1786	Tripanosoma	0.9933030605316162
adaptaSpot_2021-04-12_15-34-15_056-71dfb7d8-885d-406e-9e0f-5c0e8fbac43b.jpg	896	1559	999	1630	Tripanosoma	0.8708891272544861
adaptaSpot_2021-04-12_15-34-15_056-71dfb7d8-885d-406e-9e0f-5c0e8fbac43b.jpg	1807	2332	1875	2429	Tripanosoma	0.8609082102775574
adaptaSpot_2021-04-12_15-34-15_056-71dfb7d8-885d-406e-9e0f-5c0e8fbac43b.jpg	793	2992	908	3063	Tripanosoma	0.84657222032547
adaptaSpot_2021-04-12_15-34-15_056-71dfb7d8-885d-406e-9e0f-5c0e8fbac43b.jpg	1412	1972	1494	2046	Tripanosoma	0.3656755089759826
adaptaSpot_2021-04-12_15-34-44_587-3ffd685b-ed54-4b51-b33d-879994b9ccc4.jpg	1312	2406	1391	2473	Tripanosoma	0.9965763688087464
adaptaSpot_2021-04-12_15-34-44_587-3ffd685b-ed54-4b51-b33d-879994b9ccc4.jpg	1960	2429	2043	2500	Tripanosoma	0.9954581260681152
adaptaSpot_2021-04-12_15-34-44_587-3ffd685b-ed54-4b51-b33d-879994b9ccc4.jpg	2084	2709	2184	2786	Tripanosoma	0.9747841358184814
adaptaSpot_2021-04-12_15-34-44_587-3ffd685b-ed54-4b51-b33d-879994b9ccc4.jpg	1692	2795	1798	2895	Tripanosoma	0.9384560585021972
adaptaSpot_2021-04-12_15-34-44_587-3ffd685b-ed54-4b51-b33d-879994b9ccc4.jpg	990	1046	1155	1264	Tripanosoma	0.7565723657608032
adaptaSpot_2021-04-12_15-35-17_234-b18c89eb-7c92-42f3-ae2c-06f674f3ab86.jpg	1937	1848	2052	1928	Tripanosoma	0.991737425327301
adaptaSpot_2021-04-12_15-35-17_234-b18c89eb-7c92-42f3-ae2c-06f674f3ab86.jpg	2232	2447	2305	2532	Tripanosoma	0.9550939202308656
adaptaSpot_2021-04-12_15-35-17_234-b18c89eb-7c92-42f3-ae2c-06f674f3ab86.jpg	1772	2323	1857	2400	Tripanosoma	0.4354827404022217
adaptaSpot_2021-04-12_15-35-37_240-413c1769-90b9-4096-a6a2-48543f0867b4.jpg	1609	1816	1680	1922	Tripanosoma	0.9949306845664978
adaptaSpot_2021-04-12_15-35-45_097-787c6f82-9c51-4f37-80fc-84bd697cdd38.jpg	2046	2470	2125	2550	Tripanosoma	0.9914759397506714
adaptaSpot_2021-04-12_15-35-45_097-787c6f82-9c51-4f37-80fc-84bd697cdd38.jpg	1335	2512	1418	2597	Tripanosoma	0.7916828989982605
adaptaSpot_2021-04-12_15-35-51_655-5473b7b9-248d-4ea8-9498-3bc68e6fc5a9.jpg	2161	3057	2246	3137	Tripanosoma	0.9843716025352478
adaptaSpot_2021-04-12_15-35-51_655-5473b7b9-248d-4ea8-9498-3bc68e6fc5a9.jpg	1548	1524	1660	1598	Tripanosoma	0.9695875644683838
adaptaSpot_2021-04-12_15-35-51_655-5473b7b9-248d-4ea8-9498-3bc68e6fc5a9.jpg	2636	1913	2762	1984	Tripanosoma	0.4036401808261871
adaptaSpot_2021-04-12_15-36-13_058-0f4a2e89-5a9f-43f3-bf15-49904b1f7d25.jpg	1264	2308	1338	2382	Tripanosoma	0.9945470094680786
adaptaSpot_2021-04-12_15-36-24_943-1ff7100a-0abf-4495-ba5f-f0d1cab781d6.jpg	1029	1465	1120	1550	Tripanosoma	0.996154248714447
adaptaSpot_2021-04-12_15-36-59_959-5828495b-101e-44b0-b371-7c90f6677bca.jpg	1503	2824	1589	2910	Tripanosoma	0.9919718503952026
adaptaSpot_2021-04-12_15-37-13_175-c3e595ec-6c97-41e9-a2ed-d8313d4ce425.jpg	905	2809	1005	2930	Tripanosoma	0.9928115010261536
adaptaSpot_2021-04-12_15-37-13_175-c3e595ec-6c97-41e9-a2ed-d8313d4ce425.jpg	2049	3169	2128	3243	Tripanosoma	0.9901918172836304
adaptaSpot_2021-04-12_15-37-13_175-c3e595ec-6c97-41e9-a2ed-d8313d4ce425.jpg	863	2671	952	2733	Tripanosoma	0.5123765468597412
adaptaSpot_2021-04-12_15-37-28_590-046b3725-55d7-4ed8-b474-8fe5baa8102f.jpg	1491	1253	1604	1350	Tripanosoma	0.9976565837860109
adaptaSpot_2021-04-12_15-37-28_590-046b3725-55d7-4ed8-b474-8fe5baa8102f.jpg	1721	2880	1813	2966	Tripanosoma	0.9892821311950684
adaptaSpot_2021-04-12_15-37-28_590-046b3725-55d7-4ed8-b474-8fe5baa8102f.jpg	2078	2686	2173	2739	Tripanosoma	0.6880578994750977
adaptaSpot_2021-04-12_15-37-36_145-9b43c864-99fd-4a15-b303-b4c8fe019abe.jpg	2178	2727	2299	2842	Tripanosoma	0.9991770386695862
adaptaSpot_2021-04-12_15-37-36_145-9b43c864-99fd-4a15-b303-b4c8fe019abe.jpg	1701	1427	1836	1539	Tripanosoma	0.9949931502342224
adaptaSpot_2021-04-12_15-37-36_145-9b43c864-99fd-4a15-b303-b4c8fe019abe.jpg	1604	2208	1766	2279	Tripanosoma	0.9944345355033876
adaptaSpot_2021-04-12_15-37-36_145-9b43c864-99fd-4a15-b303-b4c8fe019abe.jpg	1910	1975	2049	2052	Tripanosoma	0.9927420616149902
adaptaSpot_2021-04-12_15-37-36_145-9b43c864-99fd-4a15-b303-b4c8fe019abe.jpg	1668	1604	1742	1713	Tripanosoma	0.9673829674720764
adaptaSpot_2021-04-12_15-37-52_395-9470b60f-0a49-4bf7-9bb9-a5b26144b699.jpg	2193	1795	2355	1872	Tripanosoma	0.996391236782074
adaptaSpot_2021-04-12_15-37-52_395-9470b60f-0a49-4bf7-9bb9-a5b26144b699.jpg	1536	1565	1651	1645	Tripanosoma	0.9952883720397948
adaptaSpot_2021-04-12_15-37-52_395-9470b60f-0a49-4bf7-9bb9-a5b26144b699.jpg	2594	2680	2689	2739	Tripanosoma	0.4346150457859039
adaptaSpot_2021-04-12_15-38-04_374-abbf3a3e-6ef5-48a6-8c0c-c79824b1eca6.jpg	1763	3125	1848	3205	Tripanosoma	0.9981873631477356
adaptaSpot_2021-04-12_15-38-04_374-abbf3a3e-6ef5-48a6-8c0c-c79824b1eca6.jpg	1618	2650	1704	2721	Tripanosoma	0.98794424533844
adaptaSpot_2021-04-12_15-38-13_561-c5089630-4950-4ac8-a333-251a7d4e1462.jpg	1857	1636	1957	1719	Tripanosoma	0.7539921402931213
adaptaSpot_2021-04-12_15-38-13_561-c5089630-4950-4ac8-a333-251a7d4e1462.jpg	1270	999	1403	1144	Tripanosoma	0.6248546242713928
adaptaSpot_2021-04-12_15-38-13_561-c5089630-4950-4ac8-a333-251a7d4e1462.jpg	2031	2904	2146	2983	Tripanosoma	0.4539460241794586
adaptaSpot_2021-04-12_15-38-34_931-e0897293-05f9-48f2-aa2c-02ab03e59dd8.jpg	1689	1751	1786	1825	Tripanosoma	0.9981983304023744
adaptaSpot_2021-04-12_15-39-21_707-72b60d55-30fe-4702-8ccd-29befa33f84a.jpg	1727	1518	1819	1642	Tripanosoma	0.9983263611793518
adaptaSpot_2021-04-12_15-39-21_707-72b60d55-30fe-4702-8ccd-29befa33f84a.jpg	1232	1382	1362	1477	Tripanosoma	0.9964823722839355
adaptaSpot_2021-04-12_15-39-21_707-72b60d55-30fe-4702-8ccd-29befa33f84a.jpg	1203	1494	1273	1565	Tripanosoma	0.9659374952316284
adaptaSpot_2021-04-12_15-39-21_707-72b60d55-30fe-4702-8ccd-29befa33f84a.jpg	922	2703	993	2736	Tripanosoma	0.6481679677963257
adaptaSpot_2021-04-12_15-39-40_874-f3ed6579-eec3-4b6f-b474-7660eec72bff.jpg	790	2037	899	2152	Tripanosoma	0.9983270764350892
adaptaSpot_2021-04-12_15-39-40_874-f3ed6579-eec3-4b6f-b474-7660eec72bff.jpg	2633	1825	2709	1913	Tripanosoma	0.9982458353042604
adaptaSpot_2021-04-12_15-39-40_874-f3ed6579-eec3-4b6f-b474-7660eec72bff.jpg	2329	1341	2426	1456	Tripanosoma	0.9959915280342102
adaptaSpot_2021-04-12_15-39-40_874-f3ed6579-eec3-4b6f-b474-7660eec72bff.jpg	1772	1754	1848	1834	Tripanosoma	0.9956631064414978
adaptaSpot_2021-04-12_15-39-40_874-f3ed6579-eec3-4b6f-b474-7660eec72bff.jpg	1064	1825	1146	1907	Tripanosoma	0.9954719543457032
adaptaSpot_2021-04-12_15-39-40_874-f3ed6579-eec3-4b6f-b474-7660eec72bff.jpg	952	1146	1052	1220	Tripanosoma	0.986107349395752
adaptaSpot_2021-04-12_15-39-40_874-f3ed6579-eec3-4b6f-b474-7660eec72bff.jpg	2347	2432	2426	2503	Tripanosoma	0.9805518984794616
adaptaSpot_2021-04-12_15-39-40_874-f3ed6579-eec3-4b6f-b474-7660eec72bff.jpg	1671	2131	1777	2229	Tripanosoma	0.9626356363296508
adaptaSpot_2021-04-12_15-39-40_874-f3ed6579-eec3-4b6f-b474-7660eec72bff.jpg	1742	2332	1836	2403	Tripanosoma	0.8806366920471191
adaptaSpot_2021-04-12_15-39-40_874-f3ed6579-eec3-4b6f-b474-7660eec72bff.jpg	2450	1359	2547	1491	Tripanosoma	0.7503613829612732
adaptaSpot_2021-04-12_15-39-40_874-f3ed6579-eec3-4b6f-b474-7660eec72bff.jpg	1008	2122	1099	2196	Tripanosoma	0.5110027194023132
adaptaSpot_2021-04-12_15-39-40_874-f3ed6579-eec3-4b6f-b474-7660eec72bff.jpg	2751	2117	2848	2229	Tripanosoma	0.5084854960441589
adaptaSpot_2021-04-12_15-39-59_683-818a79e6-e5b4-48eb-88b6-8f16b12538d9.jpg	1394	2556	1483	2641	Tripanosoma	0.9964672327041626
adaptaSpot_2021-04-12_15-39-59_683-818a79e6-e5b4-48eb-88b6-8f16b12538d9.jpg	501	1335	572	1415	Tripanosoma	0.9719374179840088
adaptaSpot_2021-04-12_15-39-59_683-818a79e6-e5b4-48eb-88b6-8f16b12538d9.jpg	1724	2945	1872	3037	Tripanosoma	0.9705016016960144
adaptaSpot_2021-04-12_15-39-59_683-818a79e6-e5b4-48eb-88b6-8f16b12538d9.jpg	778	3184	996	3287	Tripanosoma	0.872439980506897
adaptaSpot_2021-04-12_15-40-07_310-4097d35f-3146-4a00-be93-9f994ddbb980.jpg	866	2196	961	2273	Tripanosoma	0.996732234954834
adaptaSpot_2021-04-12_15-40-07_310-4097d35f-3146-4a00-be93-9f994ddbb980.jpg	2078	2010	2190	2099	Tripanosoma	0.9920237064361572
adaptaSpot_2021-04-12_15-40-07_310-4097d35f-3146-4a00-be93-9f994ddbb980.jpg	1244	2261	1315	2406	Tripanosoma	0.9882456064224244
adaptaSpot_2021-04-12_15-40-07_310-4097d35f-3146-4a00-be93-9f994ddbb980.jpg	2299	2005	2373	2090	Tripanosoma	0.9874979853630066
adaptaSpot_2021-04-12_15-40-07_310-4097d35f-3146-4a00-be93-9f994ddbb980.jpg	2152	2291	2229	2367	Tripanosoma	0.915903389453888
adaptaSpot_2021-04-12_15-40-07_310-4097d35f-3146-4a00-be93-9f994ddbb980.jpg	2084	3152	2170	3219	Tripanosoma	0.8471860289573669
adaptaSpot_2021-04-12_15-40-18_689-fbee28f8-ed37-4f33-b173-9b41b242a784.jpg	1338	1144	1421	1229	Tripanosoma	0.9974834322929382
adaptaSpot_2021-04-12_15-40-18_689-fbee28f8-ed37-4f33-b173-9b41b242a784.jpg	371	2759	457	2833	Tripanosoma	0.99538654088974
adaptaSpot_2021-04-12_15-40-18_689-fbee28f8-ed37-4f33-b173-9b41b242a784.jpg	707	1471	787	1550	Tripanosoma	0.9836708307266236
adaptaSpot_2021-04-12_15-40-18_689-fbee28f8-ed37-4f33-b173-9b41b242a784.jpg	1990	2703	2093	2824	Tripanosoma	0.9691730737686156
adaptaSpot_2021-04-12_15-40-18_689-fbee28f8-ed37-4f33-b173-9b41b242a784.jpg	2002	2700	2114	2736	Tripanosoma	0.5462125539779663
adaptaSpot_2021-04-12_15-40-28_111-a5d7eaf4-2259-42e1-ae03-3ad37d1a29b2.jpg	1795	2582	1878	2647	Tripanosoma	0.9983761310577391
adaptaSpot_2021-04-12_15-40-28_111-a5d7eaf4-2259-42e1-ae03-3ad37d1a29b2.jpg	1757	1014	1854	1096	Tripanosoma	0.997531235218048
adaptaSpot_2021-04-12_15-40-28_111-a5d7eaf4-2259-42e1-ae03-3ad37d1a29b2.jpg	1763	3178	1860	3299	Tripanosoma	0.8138961791992188
adaptaSpot_2021-04-12_15-40-28_111-a5d7eaf4-2259-42e1-ae03-3ad37d1a29b2.jpg	1238	2907	1332	3007	Tripanosoma	0.5688142776489258
adaptaSpot_2021-04-12_15-40-49_947-bea1bdfd-262f-4bb6-9823-a490f9b2ebbc.jpg	1253	3172	1433	3402	Tripanosoma	0.9626463651657104
adaptaSpot_2021-04-12_15-40-49_947-bea1bdfd-262f-4bb6-9823-a490f9b2ebbc.jpg	1164	2718	1259	2804	Tripanosoma	0.9249579906463624
adaptaSpot_2021-04-12_15-40-49_947-bea1bdfd-262f-4bb6-9823-a490f9b2ebbc.jpg	2193	2276	2285	2361	Tripanosoma	0.6378464102745056
adaptaSpot_2021-04-12_15-41-06_824-fbf64520-6bc0-43b0-8905-74e62492e969.jpg	1052	2178	1126	2273	Tripanosoma	0.989821434020996
adaptaSpot_2021-04-12_15-41-06_824-fbf64520-6bc0-43b0-8905-74e62492e969.jpg	1318	1704	1433	1816	Tripanosoma	0.8310856819152832
adaptaSpot_2021-04-12_15-41-17_077-effe1671-9e7d-4e33-9d1f-fdc5009bbce7.jpg	1733	1745	1816	1839	Tripanosoma	0.9955161213874816
adaptaSpot_2021-04-12_15-41-51_297-7484ed9b-8744-44d8-83ae-30a2af463780.jpg	1149	2482	1229	2556	Tripanosoma	0.9959269165992736
adaptaSpot_2021-04-12_15-42-15_531-869bcb42-b677-4159-b8d6-a692e1b29c75.jpg	1244	2181	1368	2261	Tripanosoma	0.9962779879570008
adaptaSpot_2021-04-12_15-42-15_531-869bcb42-b677-4159-b8d6-a692e1b29c75.jpg	1887	1704	1984	1775	Tripanosoma	0.7317426800727844
adaptaSpot_2021-04-12_15-42-29_944-6a1636fe-e220-4e66-bd87-a22e816f2f75.jpg	2485	2329	2577	2414	Tripanosoma	0.998671531677246
adaptaSpot_2021-04-12_15-42-29_944-6a1636fe-e220-4e66-bd87-a22e816f2f75.jpg	1713	2176	1828	2276	Tripanosoma	0.9717087149620056
adaptaSpot_2021-04-12_15-42-29_944-6a1636fe-e220-4e66-bd87-a22e816f2f75.jpg	804	2131	887	2223	Tripanosoma	0.9589243531227112
adaptaSpot_2021-04-12_15-42-55_543-1c7cebbe-2206-4de7-b44f-2350d881f1e5.jpg	1359	2426	1424	2500	Tripanosoma	0.9969335794448853
adaptaSpot_2021-04-12_15-42-55_543-1c7cebbe-2206-4de7-b44f-2350d881f1e5.jpg	1562	1459	1671	1559	Tripanosoma	0.9958125948905944
adaptaSpot_2021-04-12_15-42-55_543-1c7cebbe-2206-4de7-b44f-2350d881f1e5.jpg	1786	1645	1907	1789	Tripanosoma	0.9938259720802308
adaptaSpot_2021-04-12_15-42-55_543-1c7cebbe-2206-4de7-b44f-2350d881f1e5.jpg	2364	3110	2473	3196	Tripanosoma	0.988310694694519
adaptaSpot_2021-04-12_15-42-55_543-1c7cebbe-2206-4de7-b44f-2350d881f1e5.jpg	2064	1279	2167	1362	Tripanosoma	0.9767727255821228
adaptaSpot_2021-04-12_15-42-55_543-1c7cebbe-2206-4de7-b44f-2350d881f1e5.jpg	445	2364	539	2476	Tripanosoma	0.478810578584671
adaptaSpot_2021-04-12_15-43-14_582-c7053769-8e4e-4df1-b349-da4c50f78f53.jpg	1598	1754	1677	1881	Tripanosoma	0.998412013053894
adaptaSpot_2021-04-12_15-43-14_582-c7053769-8e4e-4df1-b349-da4c50f78f53.jpg	1418	2096	1515	2202	Tripanosoma	0.9978014826774596
adaptaSpot_2021-04-12_15-43-14_582-c7053769-8e4e-4df1-b349-da4c50f78f53.jpg	389	1901	548	2002	Tripanosoma	0.997230350971222
adaptaSpot_2021-04-12_15-43-14_582-c7053769-8e4e-4df1-b349-da4c50f78f53.jpg	2692	1795	2780	1881	Tripanosoma	0.9945889711380004
adaptaSpot_2021-04-12_15-43-27_600-758146c9-d6c7-4f14-9db4-8d570815034a.jpg	2565	1993	2668	2090	Tripanosoma	0.9994694590568542
adaptaSpot_2021-04-12_15-43-27_600-758146c9-d6c7-4f14-9db4-8d570815034a.jpg	810	1595	914	1695	Tripanosoma	0.9959120750427246
adaptaSpot_2021-04-12_15-43-27_600-758146c9-d6c7-4f14-9db4-8d570815034a.jpg	1040	1070	1138	1152	Tripanosoma	0.9958329796791076
adaptaSpot_2021-04-12_15-43-27_600-758146c9-d6c7-4f14-9db4-8d570815034a.jpg	1064	955	1176	1046	Tripanosoma	0.9887518286705016
adaptaSpot_2021-04-12_15-43-27_600-758146c9-d6c7-4f14-9db4-8d570815034a.jpg	1601	855	1730	928	Tripanosoma	0.8361943364143372
adaptaSpot_2021-04-12_15-43-43_177-d7d9620c-1063-49d7-9329-39cdbbebcc31.jpg	2022	2866	2128	2954	Tripanosoma	0.9955952763557434
adaptaSpot_2021-04-12_15-43-43_177-d7d9620c-1063-49d7-9329-39cdbbebcc31.jpg	2355	2084	2450	2176	Tripanosoma	0.9757543802261353
adaptaSpot_2021-04-12_15-43-43_177-d7d9620c-1063-49d7-9329-39cdbbebcc31.jpg	687	3031	804	3122	Tripanosoma	0.8686316609382629
adaptaSpot_2021-04-12_15-44-12_504-a8205877-1fbd-427e-b1fc-85a6c316c394.jpg	2049	2577	2205	2689	Tripanosoma	0.9997112154960632
adaptaSpot_2021-04-12_15-44-12_504-a8205877-1fbd-427e-b1fc-85a6c316c394.jpg	1188	2957	1279	3110	Tripanosoma	0.9980286955833436
adaptaSpot_2021-04-12_15-44-12_504-a8205877-1fbd-427e-b1fc-85a6c316c394.jpg	952	2697	1040	2798	Tripanosoma	0.956917941570282
adaptaSpot_2021-04-12_15-44-12_504-a8205877-1fbd-427e-b1fc-85a6c316c394.jpg	2046	2574	2093	2677	Tripanosoma	0.9319167137145996
adaptaSpot_2021-04-12_15-44-12_504-a8205877-1fbd-427e-b1fc-85a6c316c394.jpg	934	2697	1023	2736	Tripanosoma	0.6262133717536926
adaptaSpot_2021-04-12_15-44-22_695-f56cba27-265a-4bc5-91c8-b52bbc03aa36.jpg	987	1816	1076	1892	Tripanosoma	0.9970756769180298
adaptaSpot_2021-04-12_15-44-22_695-f56cba27-265a-4bc5-91c8-b52bbc03aa36.jpg	2049	2638	2134	2730	Tripanosoma	0.9783849716186525
adaptaSpot_2021-04-12_15-44-22_695-f56cba27-265a-4bc5-91c8-b52bbc03aa36.jpg	849	2367	919	2450	Tripanosoma	0.9766379594802856
adaptaSpot_2021-04-12_15-44-22_695-f56cba27-265a-4bc5-91c8-b52bbc03aa36.jpg	943	2756	1037	2854	Tripanosoma	0.9403234720230104
adaptaSpot_2021-04-12_15-44-22_695-f56cba27-265a-4bc5-91c8-b52bbc03aa36.jpg	1819	2364	1946	2467	Tripanosoma	0.3064920902252197
adaptaSpot_2021-04-12_15-44-48_155-a094966f-07d3-4c55-9b71-947dee04e97b.jpg	1845	2084	1951	2220	Tripanosoma	0.9978153705596924
adaptaSpot_2021-04-12_15-44-48_155-a094966f-07d3-4c55-9b71-947dee04e97b.jpg	1294	2081	1371	2158	Tripanosoma	0.9529544115066528
adaptaSpot_2021-04-12_15-44-48_155-a094966f-07d3-4c55-9b71-947dee04e97b.jpg	1144	2801	1241	2877	Tripanosoma	0.8807171583175659
adaptaSpot_2021-04-12_15-45-13_290-da719840-7c79-4bb9-8238-e348e79b5d73.jpg	2134	1421	2255	1512	Tripanosoma	0.997717022895813
adaptaSpot_2021-04-12_15-45-13_290-da719840-7c79-4bb9-8238-e348e79b5d73.jpg	1618	2273	1727	2358	Tripanosoma	0.9970449805259703
adaptaSpot_2021-04-12_15-45-13_290-da719840-7c79-4bb9-8238-e348e79b5d73.jpg	2420	1256	2529	1365	Tripanosoma	0.9952379465103148
adaptaSpot_2021-04-12_15-45-13_290-da719840-7c79-4bb9-8238-e348e79b5d73.jpg	2730	1698	2809	1786	Tripanosoma	0.9911235570907592
adaptaSpot_2021-04-12_15-45-13_290-da719840-7c79-4bb9-8238-e348e79b5d73.jpg	1999	2090	2105	2205	Tripanosoma	0.9909620881080629
adaptaSpot_2021-04-12_15-45-13_290-da719840-7c79-4bb9-8238-e348e79b5d73.jpg	669	1217	775	1320	Tripanosoma	0.9903237819671632
adaptaSpot_2021-04-12_15-45-13_290-da719840-7c79-4bb9-8238-e348e79b5d73.jpg	925	1571	1076	1651	Tripanosoma	0.9884822368621826
adaptaSpot_2021-04-12_15-45-13_290-da719840-7c79-4bb9-8238-e348e79b5d73.jpg	1559	943	1624	1014	Tripanosoma	0.9781718254089355
adaptaSpot_2021-04-12_15-45-13_290-da719840-7c79-4bb9-8238-e348e79b5d73.jpg	2125	2314	2199	2385	Tripanosoma	0.9645901322364808
adaptaSpot_2021-04-12_15-45-13_290-da719840-7c79-4bb9-8238-e348e79b5d73.jpg	1751	3166	1831	3272	Tripanosoma	0.7568449974060059
adaptaSpot_2021-04-12_15-45-26_538-4c2c29c6-cf34-48f3-8f15-bff1e8c46386.jpg	955	1185	1055	1297	Tripanosoma	0.998908519744873
adaptaSpot_2021-04-12_15-45-26_538-4c2c29c6-cf34-48f3-8f15-bff1e8c46386.jpg	654	1329	778	1421	Tripanosoma	0.9965938925743104
adaptaSpot_2021-04-12_15-45-26_538-4c2c29c6-cf34-48f3-8f15-bff1e8c46386.jpg	1291	1282	1379	1359	Tripanosoma	0.9965367317199708
adaptaSpot_2021-04-12_15-45-26_538-4c2c29c6-cf34-48f3-8f15-bff1e8c46386.jpg	530	2007	645	2131	Tripanosoma	0.9950902462005616
adaptaSpot_2021-04-12_15-45-26_538-4c2c29c6-cf34-48f3-8f15-bff1e8c46386.jpg	1831	1477	1913	1562	Tripanosoma	0.9928463101387024
adaptaSpot_2021-04-12_15-45-26_538-4c2c29c6-cf34-48f3-8f15-bff1e8c46386.jpg	1256	1642	1329	1724	Tripanosoma	0.9923882484436036
adaptaSpot_2021-04-12_15-45-26_538-4c2c29c6-cf34-48f3-8f15-bff1e8c46386.jpg	1326	1636	1409	1736	Tripanosoma	0.97443026304245
adaptaSpot_2021-04-12_15-45-26_538-4c2c29c6-cf34-48f3-8f15-bff1e8c46386.jpg	660	2246	734	2317	Tripanosoma	0.9621586203575134
adaptaSpot_2021-04-12_15-45-26_538-4c2c29c6-cf34-48f3-8f15-bff1e8c46386.jpg	1978	1459	2052	1542	Tripanosoma	0.5000196099281311
adaptaSpot_2021-04-12_15-45-36_725-e794a6cc-af0d-4d9c-b24c-4f4c45e88e10.jpg	486	1860	563	1951	Tripanosoma	0.9986329674720764
adaptaSpot_2021-04-12_15-45-36_725-e794a6cc-af0d-4d9c-b24c-4f4c45e88e10.jpg	2565	2745	2677	2839	Tripanosoma	0.9847087860107422
adaptaSpot_2021-04-12_15-45-36_725-e794a6cc-af0d-4d9c-b24c-4f4c45e88e10.jpg	1052	1748	1111	1825	Tripanosoma	0.98248690366745
adaptaSpot_2021-04-12_15-45-36_725-e794a6cc-af0d-4d9c-b24c-4f4c45e88e10.jpg	459	2765	713	2901	Tripanosoma	0.5974143743515015
adaptaSpot_2021-04-12_15-45-36_725-e794a6cc-af0d-4d9c-b24c-4f4c45e88e10.jpg	2058	2335	2093	2467	Tripanosoma	0.3987804353237152
adaptaSpot_2021-04-12_15-45-52_302-66d332e3-1eea-4129-bfed-0416d1ee6f15.jpg	1698	1612	1792	1754	Tripanosoma	0.999427616596222
adaptaSpot_2021-04-12_15-45-52_302-66d332e3-1eea-4129-bfed-0416d1ee6f15.jpg	931	1792	1049	1866	Tripanosoma	0.9984326958656312
adaptaSpot_2021-04-12_15-45-52_302-66d332e3-1eea-4129-bfed-0416d1ee6f15.jpg	1303	1654	1400	1724	Tripanosoma	0.9982718229293824
adaptaSpot_2021-04-12_15-45-52_302-66d332e3-1eea-4129-bfed-0416d1ee6f15.jpg	1748	3042	1836	3122	Tripanosoma	0.9979020357131958
adaptaSpot_2021-04-12_15-45-52_302-66d332e3-1eea-4129-bfed-0416d1ee6f15.jpg	2497	2615	2577	2709	Tripanosoma	0.9968197345733644
adaptaSpot_2021-04-12_15-45-52_302-66d332e3-1eea-4129-bfed-0416d1ee6f15.jpg	409	1592	507	1668	Tripanosoma	0.9886627793312072
adaptaSpot_2021-04-12_15-45-52_302-66d332e3-1eea-4129-bfed-0416d1ee6f15.jpg	486	1963	589	2037	Tripanosoma	0.9879137873649596
adaptaSpot_2021-04-12_15-45-52_302-66d332e3-1eea-4129-bfed-0416d1ee6f15.jpg	1161	2739	1264	2824	Tripanosoma	0.8576366305351257
adaptaSpot_2021-04-12_15-45-52_302-66d332e3-1eea-4129-bfed-0416d1ee6f15.jpg	2167	1960	2232	2031	Tripanosoma	0.4957496225833893
adaptaSpot_2021-04-12_15-46-17_768-13404b5a-078c-4eb3-b13d-b7479393771d.jpg	2102	2659	2211	2801	Tripanosoma	0.9790225625038148
adaptaSpot_2021-04-12_15-46-17_768-13404b5a-078c-4eb3-b13d-b7479393771d.jpg	2181	2099	2258	2170	Tripanosoma	0.8093902468681335
adaptaSpot_2021-04-12_15-46-17_768-13404b5a-078c-4eb3-b13d-b7479393771d.jpg	993	1801	1023	1878	Tripanosoma	0.5882070064544678
adaptaSpot_2021-04-12_15-46-26_423-d202b4eb-30b1-4d65-8e56-53333aa5d6fe.jpg	2659	2700	2774	2795	Tripanosoma	0.9956399202346802
adaptaSpot_2021-04-12_15-46-26_423-d202b4eb-30b1-4d65-8e56-53333aa5d6fe.jpg	1152	2400	1264	2491	Tripanosoma	0.9952227473258972
adaptaSpot_2021-04-12_15-46-26_423-d202b4eb-30b1-4d65-8e56-53333aa5d6fe.jpg	347	2733	445	2824	Tripanosoma	0.9949663281440736
adaptaSpot_2021-04-12_15-46-26_423-d202b4eb-30b1-4d65-8e56-53333aa5d6fe.jpg	1126	2013	1214	2102	Tripanosoma	0.9907118678092957
adaptaSpot_2021-04-12_15-46-26_423-d202b4eb-30b1-4d65-8e56-53333aa5d6fe.jpg	1430	2462	1497	2603	Tripanosoma	0.9821058511734008
adaptaSpot_2021-04-12_15-46-37_175-f7d7d3ed-1213-4e44-87cc-f59ce7e7448c.jpg	1642	2748	1730	2833	Tripanosoma	0.998641312122345
adaptaSpot_2021-04-12_15-46-37_175-f7d7d3ed-1213-4e44-87cc-f59ce7e7448c.jpg	1397	2600	1468	2736	Tripanosoma	0.9882277846336364
adaptaSpot_2021-04-12_15-46-37_175-f7d7d3ed-1213-4e44-87cc-f59ce7e7448c.jpg	2193	2818	2299	2957	Tripanosoma	0.954486846923828
adaptaSpot_2021-04-12_15-46-37_175-f7d7d3ed-1213-4e44-87cc-f59ce7e7448c.jpg	2338	3001	2435	3184	Tripanosoma	0.9422159790992736
adaptaSpot_2021-04-12_15-46-51_189-37652388-f357-4f32-a8b4-cb58d8292549.jpg	1309	2190	1403	2285	Tripanosoma	0.998899221420288
adaptaSpot_2021-04-12_15-46-51_189-37652388-f357-4f32-a8b4-cb58d8292549.jpg	952	1984	1082	2072	Tripanosoma	0.9984623193740844
adaptaSpot_2021-04-12_15-46-51_189-37652388-f357-4f32-a8b4-cb58d8292549.jpg	692	2005	790	2081	Tripanosoma	0.9879838228225708
adaptaSpot_2021-04-12_15-46-51_189-37652388-f357-4f32-a8b4-cb58d8292549.jpg	1267	2665	1524	2739	Tripanosoma	0.5580361485481262
adaptaSpot_2021-04-12_15-46-56_114-3fbfc18e-8d34-4e72-9f75-118369355a00.jpg	1005	1144	1108	1232	Tripanosoma	0.9979682564735411
adaptaSpot_2021-04-12_15-46-56_114-3fbfc18e-8d34-4e72-9f75-118369355a00.jpg	1076	3361	1185	3452	Tripanosoma	0.9731479287147522
adaptaSpot_2021-04-12_15-46-56_114-3fbfc18e-8d34-4e72-9f75-118369355a00.jpg	2347	1267	2450	1350	Tripanosoma	0.9673076272010804
adaptaSpot_2021-04-12_15-48-22_730-22797f42-25e9-470c-b55d-c8c5b9bf20db.jpg	1282	2874	1421	2975	Tripanosoma	0.9968584775924684
adaptaSpot_2021-04-12_15-48-47_431-9ba87a96-0e4a-414c-8d08-cfaaa0567303.jpg	958	1901	1055	1972	Tripanosoma	0.997387707233429
adaptaSpot_2021-04-12_15-48-47_431-9ba87a96-0e4a-414c-8d08-cfaaa0567303.jpg	917	2400	999	2482	Tripanosoma	0.9873362183570862
adaptaSpot_2021-04-12_15-48-47_431-9ba87a96-0e4a-414c-8d08-cfaaa0567303.jpg	896	1999	973	2064	Tripanosoma	0.368742823600769
adaptaSpot_2021-04-12_15-49-07_402-be7d7fc0-d584-4fff-8ed9-a875ed35e578.jpg	2178	2382	2258	2476	Tripanosoma	0.9988784193992616
adaptaSpot_2021-04-12_15-49-07_402-be7d7fc0-d584-4fff-8ed9-a875ed35e578.jpg	869	2261	993	2361	Tripanosoma	0.9952273368835448
adaptaSpot_2021-04-12_15-49-24_213-571dfdec-a385-4081-8d91-7b57e80bff32.jpg	1064	2261	1144	2376	Tripanosoma	0.9989688396453856
adaptaSpot_2021-04-12_15-49-54_475-ff5acc91-78f2-4d92-bbb8-4603ec0ad5e2.jpg	2087	2058	2161	2137	Tripanosoma	0.9938836693763732
adaptaSpot_2021-04-12_15-49-54_475-ff5acc91-78f2-4d92-bbb8-4603ec0ad5e2.jpg	1898	1772	1963	1842	Tripanosoma	0.950873076915741
adaptaSpot_2021-04-12_15-49-54_475-ff5acc91-78f2-4d92-bbb8-4603ec0ad5e2.jpg	1946	2880	2016	2989	Tripanosoma	0.8192188739776611
adaptaSpot_2021-04-12_15-50-28_663-9f9afa17-a5c5-48bc-8e9c-076a4b84b968.jpg	2202	1459	2279	1586	Tripanosoma	0.9958679676055908
adaptaSpot_2021-04-12_15-50-28_663-9f9afa17-a5c5-48bc-8e9c-076a4b84b968.jpg	2190	1772	2267	1836	Tripanosoma	0.994904398918152
adaptaSpot_2021-04-12_15-50-28_663-9f9afa17-a5c5-48bc-8e9c-076a4b84b968.jpg	1371	2721	1459	2801	Tripanosoma	0.9933204650878906
adaptaSpot_2021-04-12_15-50-28_663-9f9afa17-a5c5-48bc-8e9c-076a4b84b968.jpg	769	2376	834	2476	Tripanosoma	0.9854624271392822
adaptaSpot_2021-04-12_15-51-41_644-5b56d4c4-3720-4cf3-aa9c-d55942ef1130.jpg	1226	1842	1335	1928	Tripanosoma	0.9992000460624696
adaptaSpot_2021-04-12_15-51-41_644-5b56d4c4-3720-4cf3-aa9c-d55942ef1130.jpg	866	1465	961	1553	Tripanosoma	0.9943044781684875
adaptaSpot_2021-04-12_15-51-41_644-5b56d4c4-3720-4cf3-aa9c-d55942ef1130.jpg	1093	1651	1179	1716	Tripanosoma	0.9874024391174316
adaptaSpot_2021-04-12_15-51-50_459-2e31cabd-c147-4172-8326-6b1098560035.jpg	1276	2279	1385	2338	Tripanosoma	0.9886566400527954
adaptaSpot_2021-04-12_15-51-50_459-2e31cabd-c147-4172-8326-6b1098560035.jpg	1710	925	1884	1064	Tripanosoma	0.62590092420578
adaptaSpot_2021-04-12_15-51-50_459-2e31cabd-c147-4172-8326-6b1098560035.jpg	2397	2523	2562	2671	Tripanosoma	0.413401335477829
adaptaSpot_2021-04-12_15-51-59_145-cdeebbbc-802c-43c0-b9e3-de7ec593cf5d.jpg	905	1769	1002	1866	Tripanosoma	0.7907374501228333
adaptaSpot_2021-04-12_15-52-31_805-4dd53a22-39da-4c81-a6e2-1b4e5f7eb049.jpg	1303	2358	1421	2429	Tripanosoma	0.9988365769386292
adaptaSpot_2021-04-12_15-52-31_805-4dd53a22-39da-4c81-a6e2-1b4e5f7eb049.jpg	1253	3314	1338	3396	Tripanosoma	0.9976075887680054
adaptaSpot_2021-04-12_15-52-31_805-4dd53a22-39da-4c81-a6e2-1b4e5f7eb049.jpg	849	1633	928	1668	Tripanosoma	0.453396588563919
adaptaSpot_2021-04-12_15-52-43_184-724da8d1-7fbc-466b-a973-876d44caa189.jpg	1161	1545	1291	1612	Tripanosoma	0.9952850937843324
adaptaSpot_2021-04-12_15-52-52_110-002fde23-6c59-4857-8135-2b0df46410dd.jpg	2547	2503	2650	2630	Tripanosoma	0.999380588531494
adaptaSpot_2021-04-12_15-52-52_110-002fde23-6c59-4857-8135-2b0df46410dd.jpg	1471	2338	1545	2411	Tripanosoma	0.9865873456001282
adaptaSpot_2021-04-12_15-53-01_156-31bb74d1-9724-4ab9-ab2c-937dff89f54d.jpg	1273	2641	1371	2718	Tripanosoma	0.9971373081207277
adaptaSpot_2021-04-12_15-53-01_156-31bb74d1-9724-4ab9-ab2c-937dff89f54d.jpg	1651	3110	1724	3184	Tripanosoma	0.9950119256973268
adaptaSpot_2021-04-12_15-53-11_341-630f01cd-134b-4b97-8038-5567b2f415bc.jpg	2061	2243	2152	2320	Tripanosoma	0.9959553480148317
adaptaSpot_2021-04-12_15-53-11_341-630f01cd-134b-4b97-8038-5567b2f415bc.jpg	1733	1863	1816	1960	Tripanosoma	0.9328362941741944
adaptaSpot_2021-04-12_15-53-11_341-630f01cd-134b-4b97-8038-5567b2f415bc.jpg	1996	2686	2137	2739	Tripanosoma	0.8144304156303406
adaptaSpot_2021-04-12_15-53-11_341-630f01cd-134b-4b97-8038-5567b2f415bc.jpg	2128	1819	2220	1910	Tripanosoma	0.7442693710327148
adaptaSpot_2021-04-12_15-53-11_341-630f01cd-134b-4b97-8038-5567b2f415bc.jpg	2061	2261	2093	2341	Tripanosoma	0.602006196975708
adaptaSpot_2021-04-12_15-53-39_438-b8f64256-c819-44a1-bfaa-620263f7ee89.jpg	1382	2010	1453	2117	Tripanosoma	0.993110418319702
adaptaSpot_2021-04-12_15-53-45_763-78f3496d-c536-45c3-821c-38577880eb6f.jpg	1606	2426	1763	2553	Tripanosoma	0.9925119876861572
adaptaSpot_2021-04-12_15-53-45_763-78f3496d-c536-45c3-821c-38577880eb6f.jpg	1070	1589	1161	1701	Tripanosoma	0.9847440123558044
adaptaSpot_2021-04-12_15-54-00_575-79d9842b-2b59-489e-bae8-e134461c3dde.jpg	1477	2630	1565	2742	Tripanosoma	0.9986571073532104
adaptaSpot_2021-04-12_15-54-00_575-79d9842b-2b59-489e-bae8-e134461c3dde.jpg	2211	2627	2317	2727	Tripanosoma	0.7019792795181274
adaptaSpot_2021-04-12_15-54-17_456-90b97da0-4ca1-4b86-8144-133bb825b81a.jpg	675	2007	802	2093	Tripanosoma	0.9973522424697876
adaptaSpot_2021-04-12_15-54-26_541-59bb3de1-9e64-4d6f-b18e-4adefa700f6d.jpg	1365	2521	1483	2641	Tripanosoma	0.9997424483299256
adaptaSpot_2021-04-12_15-54-26_541-59bb3de1-9e64-4d6f-b18e-4adefa700f6d.jpg	990	1854	1108	1957	Tripanosoma	0.9659515023231506
adaptaSpot_2021-04-12_15-54-47_778-273e98e2-84bc-41c1-98fd-2a63b782aabb.jpg	1444	2459	1521	2559	Tripanosoma	0.9965552091598512
adaptaSpot_2021-04-06_10-54-54_953-82c35e57-9cfe-4d2c-875e-051254faca17.jpg	1545	2122	1624	2190	Tripanosoma	0.9892310500144958
adaptaSpot_2021-04-06_10-54-54_953-82c35e57-9cfe-4d2c-875e-051254faca17.jpg	1229	1943	1291	2025	Tripanosoma	0.97124183177948
adaptaSpot_2021-04-06_11-07-31_870-b41c9523-9986-4f88-86ab-ca6422dd4a22.jpg	1406	1949	1506	2037	Tripanosoma	0.9970957040786744
adaptaSpot_2021-04-09_09-29-42_375-a8bb9284-d060-42a4-9a9a-e186ff16d3b4.jpg	1654	2146	1745	2237	Tripanosoma	0.998359739780426
adaptaSpot_2021-04-09_09-29-42_375-a8bb9284-d060-42a4-9a9a-e186ff16d3b4.jpg	722	2842	822	2927	Tripanosoma	0.9075644016265868
adaptaSpot_2021-04-09_09-32-16_279-7ff76c4a-bc0e-4e83-be57-d7fb2ce818a2.jpg	1606	2202	1727	2317	Tripanosoma	0.999857783317566
adaptaSpot_2021-04-09_09-32-24_763-1a3bd07b-d255-4b0d-80d3-aee897ebea62.jpg	1621	828	1730	940	Tripanosoma	0.99887877702713
adaptaSpot_2021-04-09_09-32-24_763-1a3bd07b-d255-4b0d-80d3-aee897ebea62.jpg	2037	1654	2143	1739	Tripanosoma	0.4207514822483063
adaptaSpot_2021-04-09_09-32-57_684-775b4a80-0d01-4991-a3b3-e81e2f6433a2.jpg	1329	2055	1406	2214	Tripanosoma	0.9992376565933228
adaptaSpot_2021-04-09_09-35-30_976-3891e6f1-35f0-4a41-bc32-a91aa2429d50.jpg	1642	2034	1733	2122	Tripanosoma	0.998651921749115
adaptaSpot_2021-04-09_09-35-30_976-3891e6f1-35f0-4a41-bc32-a91aa2429d50.jpg	710	2724	807	2812	Tripanosoma	0.893374502658844
adaptaSpot_2021-04-09_09-48-37_560-120982a7-0183-4cec-995a-a08ac918dea1.jpg	1648	2235	1742	2332	Tripanosoma	0.4964797496795654
adaptaSpot_2021-04-09_09-50-41_054-8fefaed2-8060-4be6-bc7a-2fac36bfe1fa.jpg	1713	1648	1789	1719	Tripanosoma	0.9983311295509338
adaptaSpot_2021-04-09_09-52-33_468-c5d21ddd-81e5-46af-83c1-4f9f93e3d28d.jpg	1117	2311	1238	2406	Tripanosoma	0.9995943903923036
adaptaSpot_2021-04-09_09-54-44_377-3f4fb60a-eea1-4751-95cc-0de6e680162d.jpg	1214	1987	1306	2069	Tripanosoma	0.9964209794998168
adaptaSpot_2021-04-09_09-54-44_377-3f4fb60a-eea1-4751-95cc-0de6e680162d.jpg	1040	1155	1114	1250	Tripanosoma	0.9945883750915528
adaptaSpot_2021-04-09_09-55-22_961-ebb32d81-7b38-4e26-9383-e1697858e417.jpg	1164	2459	1264	2544	Tripanosoma	0.9964566826820374
adaptaSpot_2021-04-09_09-55-46_960-28005f95-829c-492c-b940-3f364f85f787.jpg	1497	2022	1595	2105	Tripanosoma	0.998409867286682
adaptaSpot_2021-04-09_09-56-19_615-1be03bba-c052-4a16-a7ef-a9671a1d27b8.jpg	1376	2084	1480	2178	Tripanosoma	0.999398112297058
adaptaSpot_2021-04-09_09-56-51_572-137c37af-e6e4-4bca-8b38-8a07565be946.jpg	1238	1819	1365	1913	Tripanosoma	0.999021291732788
adaptaSpot_2021-04-09_09-56-51_572-137c37af-e6e4-4bca-8b38-8a07565be946.jpg	1055	881	1179	978	Tripanosoma	0.8067407608032227
adaptaSpot_2021-04-09_09-56-51_572-137c37af-e6e4-4bca-8b38-8a07565be946.jpg	383	1984	507	2146	Tripanosoma	0.4088656008243561
adaptaSpot_2021-04-09_09-57-06_385-7ccec1a7-baf4-4981-a3c4-cbbb43959857.jpg	1365	1733	1444	1836	Tripanosoma	0.9928923845291138
adaptaSpot_2021-04-09_09-58-10_165-c2c3a4e0-6c6a-45c2-a40c-a04251269e8b.jpg	1397	2376	1494	2450	Tripanosoma	0.9984745383262634
adaptaSpot_2021-04-09_09-58-10_165-c2c3a4e0-6c6a-45c2-a40c-a04251269e8b.jpg	2541	1521	2662	1589	Tripanosoma	0.3412961959838867
adaptaSpot_2021-04-09_10-04-22_032-f5192041-d7d3-4f53-a9c7-0a4f23025263.jpg	1636	1854	1736	1931	Tripanosoma	0.9946780204772948
adaptaSpot_2021-04-09_10-05-06_478-fedb63df-3dd9-4859-bbb2-fa5dcbe9324a.jpg	1394	2804	1474	2880	Tripanosoma	0.99892395734787
adaptaSpot_2021-04-09_10-05-20_054-3e52299d-7b76-4f80-acf1-f89023e6eb44.jpg	1739	2143	1825	2226	Tripanosoma	0.9898812174797058
adaptaSpot_2021-04-09_10-06-03_129-54b72105-a69e-43df-8ccd-ab08fbd75283.jpg	1521	1919	1642	2049	Tripanosoma	0.9988975524902344
adaptaSpot_2021-04-09_10-06-16_343-58b5a876-7893-4e55-89a6-80570858babb.jpg	1082	1780	1176	1907	Tripanosoma	0.999749720096588
adaptaSpot_2021-04-09_10-07-16_893-98e06823-48b4-4469-92ee-e6b3bb75ac18.jpg	1256	1828	1359	1966	Tripanosoma	0.999865174293518
adaptaSpot_2021-04-09_10-10-51_960-73da3fec-9d02-4f8e-9889-91ed237411e5.jpg	1471	1866	1556	1954	Tripanosoma	0.9981629252433776
adaptaSpot_2021-04-09_10-13-54_271-e2833eee-74b8-4c85-8407-454a50e4a978.jpg	1589	2986	1689	3078	Tripanosoma	0.992115557193756
adaptaSpot_2021-04-09_10-14-37_973-45de1f95-aa2f-4fb9-98e9-7437eac65a61.jpg	1409	2208	1489	2358	Tripanosoma	0.9983306527137756
adaptaSpot_2021-04-09_10-14-37_973-45de1f95-aa2f-4fb9-98e9-7437eac65a61.jpg	1379	2482	1524	2615	Tripanosoma	0.4721005260944366
adaptaSpot_2021-04-09_10-14-37_973-45de1f95-aa2f-4fb9-98e9-7437eac65a61.jpg	1636	2591	1724	2624	Tripanosoma	0.4617027640342712
adaptaSpot_2021-04-09_10-15-05_069-8f7adc43-2aae-479f-944b-39ea528ea83d.jpg	1011	1090	1099	1247	Tripanosoma	0.9984708428382874
adaptaSpot_2021-04-09_10-15-05_069-8f7adc43-2aae-479f-944b-39ea528ea83d.jpg	2420	2417	2506	2491	Tripanosoma	0.9971816539764404
adaptaSpot_2021-04-09_10-15-05_069-8f7adc43-2aae-479f-944b-39ea528ea83d.jpg	1256	1521	1376	1577	Tripanosoma	0.5411667227745056
adaptaSpot_2021-04-09_10-15-05_069-8f7adc43-2aae-479f-944b-39ea528ea83d.jpg	1023	1397	1164	1500	Tripanosoma	0.300644963979721
adaptaSpot_2021-04-09_10-19-56_838-94cb65ca-e98d-4dcb-bbf3-8fd0b17440a2.jpg	1438	2252	1583	2329	Tripanosoma	0.9981971383094788
adaptaSpot_2021-04-09_10-22-14_150-33346a84-7b5c-4da5-ad54-8ca42d81b0f3.jpg	1707	1132	1801	1232	Tripanosoma	0.9980341792106628
adaptaSpot_2021-04-09_10-26-53_160-88b33824-a9cd-464e-8fc4-f3b53ca74c03.jpg	1264	1999	1356	2087	Tripanosoma	0.9984960556030272
adaptaSpot_2021-04-09_10-29-52_952-6ebd327c-2c7e-4785-a3c0-7332371d5a77.jpg	1430	2208	1524	2285	Tripanosoma	0.9595857858657836
adaptaSpot_2021-04-09_11-26-28_206-e4166762-e72e-4b93-9096-4c6aaebe493b.jpg	1244	2550	1329	2644	Tripanosoma	0.997720181941986
adaptaSpot_2021-04-09_11-26-28_206-e4166762-e72e-4b93-9096-4c6aaebe493b.jpg	1008	2140	1058	2246	Tripanosoma	0.3130466639995575
adaptaSpot_2021-04-09_11-26-59_549-63a93149-9bc3-41c8-b059-d2de3cd608ba.jpg	1256	1462	1344	1536	Tripanosoma	0.9931012392044068
adaptaSpot_2021-04-09_11-28-02_104-66224af6-34a5-4eb8-a14c-ec56dcbfa265.jpg	1356	1082	1438	1170	Tripanosoma	0.9990556836128236
adaptaSpot_2021-04-09_11-28-02_104-66224af6-34a5-4eb8-a14c-ec56dcbfa265.jpg	1639	3098	1724	3193	Tripanosoma	0.9925716519355774
adaptaSpot_2021-04-09_11-28-02_104-66224af6-34a5-4eb8-a14c-ec56dcbfa265.jpg	1559	1925	1651	2002	Tripanosoma	0.9514400362968444
adaptaSpot_2021-04-09_11-28-45_908-7cd5afa9-3803-4997-91ea-88142f111c51.jpg	1406	2237	1518	2344	Tripanosoma	0.9995848536491394
adaptaSpot_2021-04-09_11-29-07_143-32742ddb-33c2-4153-99e9-f1ddc6ef6930.jpg	1624	1586	1739	1668	Tripanosoma	0.9968335032463074
adaptaSpot_2021-04-09_11-30-15_682-87e50a54-0d6a-4fc7-ace5-8b14b508f9ff.jpg	1739	3090	1836	3196	Tripanosoma	0.9991900324821472
adaptaSpot_2021-04-09_11-30-15_682-87e50a54-0d6a-4fc7-ace5-8b14b508f9ff.jpg	1173	1114	1270	1217	Tripanosoma	0.9983508586883544
adaptaSpot_2021-04-09_11-39-20_702-d3c4eb1f-3f2f-4951-b45b-75d4cb0a1f5b.jpg	1359	1636	1433	1716	Tripanosoma	0.9970453381538392
adaptaSpot_2021-04-09_11-41-46_402-97fcb4d9-8409-4643-9a49-fc2ae850666b.jpg	1562	2376	1639	2459	Tripanosoma	0.997633934020996
adaptaSpot_2021-04-09_11-42-08_606-0e5f751e-ff5b-47b9-bc56-b9e978e7ab61.jpg	1356	1677	1465	1772	Tripanosoma	0.99858295917511
adaptaSpot_2021-04-09_11-42-33_740-e2b620f9-d980-41d9-ad9f-6767e86961c6.jpg	1435	2134	1565	2229	Tripanosoma	0.9995262622833252
adaptaSpot_2021-04-09_11-44-29_684-aa0eebb8-05ce-475d-b920-84178ffc9c9d.jpg	1559	2140	1680	2229	Tripanosoma	0.9993793964385986
adaptaSpot_2021-04-09_11-45-03_935-2e94faa3-ef46-4b0a-b3fe-394f3a5da7d1.jpg	1527	1686	1630	1772	Tripanosoma	0.9988251328468324
adaptaSpot_2021-04-09_11-45-27_827-3c63dfaf-a9ad-4e80-89cd-9a741a542430.jpg	987	2376	1067	2453	Tripanosoma	0.9984299540519714
adaptaSpot_2021-04-09_11-46-06_435-01260687-9cbc-4bff-aa3d-32013ded17ca.jpg	1397	1639	1471	1721	Tripanosoma	0.993557631969452
adaptaSpot_2021-04-09_11-48-06_776-eaf86cde-f9d8-4dc8-bedc-3781a8f075ef.jpg	1624	2075	1710	2146	Tripanosoma	0.9940578937530518
adaptaSpot_2021-04-09_11-48-06_776-eaf86cde-f9d8-4dc8-bedc-3781a8f075ef.jpg	2509	1745	2624	1854	Tripanosoma	0.9425280690193176
adaptaSpot_2021-04-09_11-48-06_776-eaf86cde-f9d8-4dc8-bedc-3781a8f075ef.jpg	2420	2476	2535	2588	Tripanosoma	0.6090623140335083
adaptaSpot_2021-04-09_11-49-52_929-d5f747cc-bf42-4ecd-aa63-a567d8fe5537.jpg	1674	1978	1757	2058	Tripanosoma	0.918489933013916
adaptaSpot_2021-04-09_11-50-09_005-00c16cdf-0a44-4f4d-b4eb-390856cde775.jpg	1545	1592	1621	1677	Tripanosoma	0.9932219982147216
adaptaSpot_2021-04-09_11-50-19_454-d70346d1-389f-4867-bfb4-c05845d6982a.jpg	1719	2317	1836	2414	Tripanosoma	0.9997461438179016
adaptaSpot_2021-04-09_11-51-20_005-e6f4c3de-bc66-4b82-b7b0-e537c3ecd8fe.jpg	1639	2423	1721	2509	Tripanosoma	0.9981428384780884
adaptaSpot_2021-04-09_11-51-38_379-da470eea-857f-4aab-b254-3b6d072e834d.jpg	1816	2382	1916	2459	Tripanosoma	0.9935134053230286
adaptaSpot_2021-04-09_11-51-38_379-da470eea-857f-4aab-b254-3b6d072e834d.jpg	1250	1609	1320	1680	Tripanosoma	0.90680730342865
adaptaSpot_2021-04-09_11-52-15_765-1bc5e34f-8ce8-4be1-9562-8bca40898c72.jpg	1630	2007	1742	2114	Tripanosoma	0.9980884194374084
adaptaSpot_2021-04-09_11-54-49_120-2069429e-74ec-4c7e-a09d-8ba5e5c07e17.jpg	2055	1878	2155	1966	Tripanosoma	0.99869304895401
adaptaSpot_2021-04-09_11-54-49_120-2069429e-74ec-4c7e-a09d-8ba5e5c07e17.jpg	2665	1660	2748	1766	Tripanosoma	0.9646088480949402
adaptaSpot_2021-04-09_11-54-49_120-2069429e-74ec-4c7e-a09d-8ba5e5c07e17.jpg	1032	1795	1111	1866	Tripanosoma	0.676302433013916
adaptaSpot_2021-04-09_11-56-37_007-a402a48e-6bea-438f-afac-e0addb73450e.jpg	1344	2158	1421	2229	Tripanosoma	0.9898895621299744
adaptaSpot_2021-06-22_13-43-23_208-1fefc8b1-e18f-4232-9dc0-5b9fc583aea7.jpg	1421	1972	1545	2046	Tripanosoma	0.9979612827301024
adaptaSpot_2021-06-22_14-53-54_291-4fd3a7ae-d394-4154-ac3e-4a37b992ce99.jpg	2671	2600	2751	2677	Tripanosoma	0.8819287419319153
adaptaSpot_2021-06-22_14-53-54_291-4fd3a7ae-d394-4154-ac3e-4a37b992ce99.jpg	1076	3190	1167	3272	Tripanosoma	0.3660371899604797
adaptaSpot_2021-06-22_14-56-11_763-91be45bd-70db-4e85-b1aa-cafdbd62cd18.jpg	1609	2426	1674	2506	Tripanosoma	0.9428329467773438
adaptaSpot_2021-06-22_15-11-46_750-0a4693e9-d0f8-4bee-b9e4-84ef0f5744b9.jpg	1533	1724	1609	1789	Tripanosoma	0.4663947224617004
adaptaSpot_2021-06-22_15-12-20_540-7a8f68f9-784b-4d1a-988f-082a80b9af6e.jpg	2049	2668	2096	2771	Tripanosoma	0.5916364192962646
adaptaSpot_2021-06-22_15-32-17_699-193a1100-70fe-4921-9c84-637b3170eb2b.jpg	1412	1438	1533	1486	Tripanosoma	0.3496488928794861
adaptaSpot_2021-06-22_15-36-02_558-737fa3ec-571a-424a-8c1f-a29919f24fce.jpg	1200	1721	1256	1828	Tripanosoma	0.339052677154541
adaptaSpot_2021-06-22_15-52-21_367-8ba3bf77-41f6-476e-9b7e-e5915ad02582.jpg	772	1244	852	1359	Tripanosoma	0.3774267137050628
adaptaSpot_2021-06-22_15-56-07_887-68b44efb-e0fc-4f62-8b7d-af2a46722e01.jpg	1338	2205	1415	2270	Tripanosoma	0.9588430523872375
adaptaSpot_2021-06-28_09-50-50_550-4115040e-aad9-4e8f-a955-e258f2468cbf.jpg	1601	902	1707	993	Tripanosoma	0.5823335647583008
adaptaSpot_2021-06-28_09-51-12_742-538bbcdc-4ed3-4b22-ab91-2e582b20d8fb.jpg	235	2299	318	2385	Tripanosoma	0.9221265912055968
adaptaSpot_2021-06-28_10-57-55_971-4bf8cf66-541e-4061-bee8-cee6cce7980b.jpg	1406	2889	1486	3001	Tripanosoma	0.995153546333313
adaptaSpot_2021-06-24_13-10-53_383-e25ac3a0-5ef0-4706-a3ef-aab22cc080a7.jpg	2526	2668	2662	2700	Tripanosoma	0.3079786002635956
adaptaSpot_2021-06-24_14-03-48_213-ffcb290c-a4be-45dc-90a0-ba7154f0e865.jpg	2087	3255	2143	3364	Tripanosoma	0.4879306256771087
adaptaSpot_2021-06-24_14-17-36_810-3c9ba923-9cbc-437b-b969-b4207cb420f8.jpg	1978	1704	2084	1783	Tripanosoma	0.4908526837825775
adaptaSpot_2021-04-08_13-10-09_651-78589222-80c9-47bf-ab0a-5f57315bec5c.jpg	1533	1716	1630	1810	Tripanosoma	0.9992666840553284
adaptaSpot_2021-04-08_13-10-09_651-78589222-80c9-47bf-ab0a-5f57315bec5c.jpg	1034	1689	1138	1763	Tripanosoma	0.9460378289222716
adaptaSpot_2021-04-08_13-29-07_087-85ca6250-c882-4046-ad64-3e71db0fc860.jpg	1453	1733	1550	1828	Tripanosoma	0.9986990690231324
adaptaSpot_2021-04-08_13-31-23_221-fe4aa3ef-d8d5-4263-b4df-c255aa536773.jpg	1698	1836	1772	1928	Tripanosoma	0.9973502159118652
adaptaSpot_2021-04-08_13-33-15_905-0648c744-3876-4823-bc65-f48846c783ed.jpg	1400	1769	1518	1860	Tripanosoma	0.999293327331543
adaptaSpot_2021-04-08_13-35-56_896-b1d258da-c07f-43a4-9ba6-468c8441afca.jpg	1433	1654	1548	1736	Tripanosoma	0.9972456693649292
adaptaSpot_2021-04-08_13-38-46_949-7b5742f7-64d5-4033-b7f2-0f0baa00487a.jpg	1391	2090	1477	2181	Tripanosoma	0.9992517828941344
adaptaSpot_2021-06-29_14-50-43_502-07c481a6-a5c6-4950-a45c-a9cf1cab74f8.jpg	1108	1960	1182	2031	Tripanosoma	0.97263902425766
adaptaSpot_2021-06-30_08-37-09_768-1ef177cd-4d6d-497d-863f-5f7e9aa08bbf.jpg	1433	1500	1503	1580	Tripanosoma	0.990136742591858
adaptaSpot_2021-06-30_12-01-05_436-ca70241e-d068-4e0c-8d38-f9d3482e1686.jpg	996	2370	1108	2429	Tripanosoma	0.8139460682868958
adaptaSpot_2021-06-30_12-01-05_436-ca70241e-d068-4e0c-8d38-f9d3482e1686.jpg	347	2650	418	2745	Tripanosoma	0.7530345916748047
adaptaSpot_2021-07-02_11-21-59_925-cf14f680-e967-4469-979c-bb1d8b709b11.jpg	1480	1671	1580	1760	Tripanosoma	0.8185089230537415
adaptaSpot_2021-07-02_13-47-03_166-03ac6f94-70f4-4d20-9592-75d913ddb864.jpg	1244	1946	1326	2005	Tripanosoma	0.8178904056549072
adaptaSpot_2021-07-05_13-45-23_893-5ac36c60-11f0-4374-89b1-2518e5068fb7.jpg	1465	2217	1562	2282	Tripanosoma	0.7554099559783936
adaptaSpot_2021-07-05_13-49-39_500-c3797dfc-0ba5-442c-9037-81f105ad4020.jpg	2081	1565	2178	1598	Tripanosoma	0.4107050001621246
adaptaSpot_2021-07-13_08-37-35_012-34abc44d-6abc-48be-b17b-4c0fdad5c796.jpg	2052	2700	2069	2774	Tripanosoma	0.323186993598938
field0600-9c5d27ee-83e0-468a-b47f-33026c049cd4.jpg	1524	538	1606	666	Tripanosoma	0.9991742968559264
field0600-9c5d27ee-83e0-468a-b47f-33026c049cd4.jpg	995	1291	1088	1422	Tripanosoma	0.992186427116394
field0600-9c5d27ee-83e0-468a-b47f-33026c049cd4.jpg	1944	857	2042	974	Tripanosoma	0.9915338158607484
field0600-9c5d27ee-83e0-468a-b47f-33026c049cd4.jpg	2308	687	2424	792	Tripanosoma	0.9867950081825256
field0600-9c5d27ee-83e0-468a-b47f-33026c049cd4.jpg	1576	790	1687	920	Tripanosoma	0.9436665773391724
field0600-9c5d27ee-83e0-468a-b47f-33026c049cd4.jpg	1454	1900	1569	1993	Tripanosoma	0.8896462321281433
field0601-9b093f94-2d25-48f9-9155-8caf6a539061.jpg	1618	659	1762	778	Tripanosoma	0.9991183876991272
field0601-9b093f94-2d25-48f9-9155-8caf6a539061.jpg	1743	967	1816	1077	Tripanosoma	0.997526466846466
field0601-9b093f94-2d25-48f9-9155-8caf6a539061.jpg	1004	1359	1105	1452	Tripanosoma	0.9970670342445374
field0601-9b093f94-2d25-48f9-9155-8caf6a539061.jpg	1025	1685	1137	1767	Tripanosoma	0.9925817251205444
field0601-9b093f94-2d25-48f9-9155-8caf6a539061.jpg	2760	948	2879	1095	Tripanosoma	0.97654789686203
field0601-9b093f94-2d25-48f9-9155-8caf6a539061.jpg	1865	1522	1956	1578	Tripanosoma	0.5660061836242676
field0602-4ca6ed06-3e98-4b56-b80d-f74a80f0fe59.jpg	1734	636	1846	760	Tripanosoma	0.999765932559967
field0602-4ca6ed06-3e98-4b56-b80d-f74a80f0fe59.jpg	1666	1268	1767	1433	Tripanosoma	0.9996009469032288
field0602-4ca6ed06-3e98-4b56-b80d-f74a80f0fe59.jpg	1694	1767	1846	1881	Tripanosoma	0.999165177345276
field0602-4ca6ed06-3e98-4b56-b80d-f74a80f0fe59.jpg	2079	1011	2231	1133	Tripanosoma	0.9986807703971864
field0602-4ca6ed06-3e98-4b56-b80d-f74a80f0fe59.jpg	2368	711	2466	827	Tripanosoma	0.9974002838134766
field0602-4ca6ed06-3e98-4b56-b80d-f74a80f0fe59.jpg	2275	97	2417	221	Tripanosoma	0.9972938895225524
field0602-4ca6ed06-3e98-4b56-b80d-f74a80f0fe59.jpg	1713	4	1902	132	Tripanosoma	0.7121050357818604
field0602-4ca6ed06-3e98-4b56-b80d-f74a80f0fe59.jpg	2804	750	2876	848	Tripanosoma	0.6812798380851746
field0602-4ca6ed06-3e98-4b56-b80d-f74a80f0fe59.jpg	2662	711	2751	834	Tripanosoma	0.6422129273414612
field0603-316a2dc1-39b5-411d-83d2-cf4a070dffe6.jpg	3054	2063	3176	2198	Tripanosoma	0.9992132186889648
field0603-316a2dc1-39b5-411d-83d2-cf4a070dffe6.jpg	1649	516	1905	724	Tripanosoma	0.9992011189460754
field0603-316a2dc1-39b5-411d-83d2-cf4a070dffe6.jpg	3781	710	3929	859	Tripanosoma	0.9988752007484436
field0603-316a2dc1-39b5-411d-83d2-cf4a070dffe6.jpg	3860	1096	4087	1260	Tripanosoma	0.9983239769935608
field0603-316a2dc1-39b5-411d-83d2-cf4a070dffe6.jpg	3047	1451	3205	1599	Tripanosoma	0.9982720613479614
field0603-316a2dc1-39b5-411d-83d2-cf4a070dffe6.jpg	3597	2471	3771	2672	Tripanosoma	0.9955678582191468
field0603-316a2dc1-39b5-411d-83d2-cf4a070dffe6.jpg	2043	375	2165	556	Tripanosoma	0.9950242638587952
field0603-316a2dc1-39b5-411d-83d2-cf4a070dffe6.jpg	2116	394	2169	520	Tripanosoma	0.4298529922962188
field0604-6341c6d9-e13d-426e-9567-d26c132365c1.jpg	1806	1507	2014	1652	Tripanosoma	0.9995425939559937
field0604-6341c6d9-e13d-426e-9567-d26c132365c1.jpg	2557	1227	2702	1418	Tripanosoma	0.9972792267799376
field0604-6341c6d9-e13d-426e-9567-d26c132365c1.jpg	1721	2455	1859	2593	Tripanosoma	0.9969673752784728
field0604-6341c6d9-e13d-426e-9567-d26c132365c1.jpg	1912	1286	2096	1471	Tripanosoma	0.9884762763977052
field0604-6341c6d9-e13d-426e-9567-d26c132365c1.jpg	2958	2402	3100	2521	Tripanosoma	0.3847512006759643
field0608-de353c5f-a83c-462b-95f4-94efadabf877.jpg	1557	1004	1664	1191	Tripanosoma	0.9971740245819092
field0608-de353c5f-a83c-462b-95f4-94efadabf877.jpg	2737	1471	2856	1608	Tripanosoma	0.9961053729057312
field0608-de353c5f-a83c-462b-95f4-94efadabf877.jpg	983	1424	1088	1550	Tripanosoma	0.9925687909126282
field0608-de353c5f-a83c-462b-95f4-94efadabf877.jpg	2268	760	2340	904	Tripanosoma	0.9896950721740724
field0607-6b905ee6-ab41-46ca-a4cb-c1de8a1f261b.jpg	1783	566	1886	680	Tripanosoma	0.9996273517608644
field0607-6b905ee6-ab41-46ca-a4cb-c1de8a1f261b.jpg	1785	748	1907	839	Tripanosoma	0.9994860887527466
field0607-6b905ee6-ab41-46ca-a4cb-c1de8a1f261b.jpg	1324	254	1494	431	Tripanosoma	0.9991926550865172
field0607-6b905ee6-ab41-46ca-a4cb-c1de8a1f261b.jpg	2142	1237	2270	1349	Tripanosoma	0.9990033507347108
field0607-6b905ee6-ab41-46ca-a4cb-c1de8a1f261b.jpg	1072	1510	1193	1625	Tripanosoma	0.9989750385284424
field0607-6b905ee6-ab41-46ca-a4cb-c1de8a1f261b.jpg	1930	1070	2063	1221	Tripanosoma	0.9134706258773804
field0611-e74f398d-845a-4ac1-8bf8-54375de46eaa.jpg	2643	1116	2746	1256	Tripanosoma	0.9994955062866212
field0611-e74f398d-845a-4ac1-8bf8-54375de46eaa.jpg	1813	1091	2044	1191	Tripanosoma	0.9981538653373718
field0611-e74f398d-845a-4ac1-8bf8-54375de46eaa.jpg	1317	1534	1422	1701	Tripanosoma	0.9961255192756652
field0611-e74f398d-845a-4ac1-8bf8-54375de46eaa.jpg	2235	1886	2336	1986	Tripanosoma	0.9879684448242188
field0611-e74f398d-845a-4ac1-8bf8-54375de46eaa.jpg	1175	482	1291	643	Tripanosoma	0.9777109026908876
field0611-e74f398d-845a-4ac1-8bf8-54375de46eaa.jpg	769	1440	965	1492	Tripanosoma	0.3482131958007812
field0605-c0c787b1-9c67-40f5-bf7b-daa716ed8821.jpg	1244	1265	1366	1354	Tripanosoma	0.9982507824897766
field0605-c0c787b1-9c67-40f5-bf7b-daa716ed8821.jpg	1562	1548	1634	1632	Tripanosoma	0.9922704696655272
field0610-3f6ed745-b747-4ab5-9e9a-ae90040da229.jpg	2343	651	2465	812	Tripanosoma	0.9987266659736632
field0610-3f6ed745-b747-4ab5-9e9a-ae90040da229.jpg	974	1504	1152	1787	Tripanosoma	0.9897732138633728
field0610-3f6ed745-b747-4ab5-9e9a-ae90040da229.jpg	2909	1227	3024	1428	Tripanosoma	0.988245725631714
field0610-3f6ed745-b747-4ab5-9e9a-ae90040da229.jpg	2955	447	3143	585	Tripanosoma	0.9844810962677002
field0610-3f6ed745-b747-4ab5-9e9a-ae90040da229.jpg	3126	487	3304	697	Tripanosoma	0.9739243388175964
field0610-3f6ed745-b747-4ab5-9e9a-ae90040da229.jpg	3972	1918	4114	2030	Tripanosoma	0.9105547666549684
field0610-3f6ed745-b747-4ab5-9e9a-ae90040da229.jpg	1359	947	1527	1079	Tripanosoma	0.8193674087524414
field0610-3f6ed745-b747-4ab5-9e9a-ae90040da229.jpg	924	1500	1033	1708	Tripanosoma	0.6931105852127075
field0606-f78e8950-ccef-42ab-a8f2-a479f95f9a23.jpg	1732	1965	1858	2102	Tripanosoma	0.999832034111023
field0606-f78e8950-ccef-42ab-a8f2-a479f95f9a23.jpg	1538	608	1645	748	Tripanosoma	0.9996045231819152
field0606-f78e8950-ccef-42ab-a8f2-a479f95f9a23.jpg	1091	1685	1193	1790	Tripanosoma	0.9991244673728944
field0606-f78e8950-ccef-42ab-a8f2-a479f95f9a23.jpg	1701	1261	1860	1384	Tripanosoma	0.998615264892578
field0606-f78e8950-ccef-42ab-a8f2-a479f95f9a23.jpg	1879	1650	1965	1750	Tripanosoma	0.9961857199668884
field0609-257d96c2-9860-45fc-9634-0af5fed2d609.jpg	1300	1109	1396	1217	Tripanosoma	0.99957674741745
field0609-257d96c2-9860-45fc-9634-0af5fed2d609.jpg	1161	1813	1254	1890	Tripanosoma	0.98995703458786
field0609-257d96c2-9860-45fc-9634-0af5fed2d609.jpg	2811	1377	2923	1482	Tripanosoma	0.9788757562637328
field0615-3b98a9cc-7656-4175-a2f0-b592d21a3138.jpg	3143	1079	3311	1221	Tripanosoma	0.9994848966598512
field0613-b6377778-4f62-40f2-bb63-bfe957aab0e7.jpg	2177	974	2298	1140	Tripanosoma	0.9994646906852722
field0613-b6377778-4f62-40f2-bb63-bfe957aab0e7.jpg	1461	799	1564	927	Tripanosoma	0.9991717338562012
field0613-b6377778-4f62-40f2-bb63-bfe957aab0e7.jpg	1380	1893	1538	1995	Tripanosoma	0.9989614486694336
field0613-b6377778-4f62-40f2-bb63-bfe957aab0e7.jpg	1587	1359	1706	1464	Tripanosoma	0.9965720176696776
field0613-b6377778-4f62-40f2-bb63-bfe957aab0e7.jpg	1545	739	1645	871	Tripanosoma	0.9956900477409364
field0613-b6377778-4f62-40f2-bb63-bfe957aab0e7.jpg	1676	93	1767	205	Tripanosoma	0.9935178756713868
field0613-b6377778-4f62-40f2-bb63-bfe957aab0e7.jpg	2140	1452	2270	1597	Tripanosoma	0.9928845763206482
field0613-b6377778-4f62-40f2-bb63-bfe957aab0e7.jpg	1517	617	1643	718	Tripanosoma	0.9888078570365906
field0613-b6377778-4f62-40f2-bb63-bfe957aab0e7.jpg	2319	925	2431	1109	Tripanosoma	0.986828088760376
field0613-b6377778-4f62-40f2-bb63-bfe957aab0e7.jpg	2461	587	2555	771	Tripanosoma	0.984434187412262
field0613-b6377778-4f62-40f2-bb63-bfe957aab0e7.jpg	2366	881	2459	979	Tripanosoma	0.9502748250961304
field0618-af87ecd4-2d29-42f6-b2e8-3138cdde7d65.jpg	1727	571	1881	673	Tripanosoma	0.9996116757392884
field0618-af87ecd4-2d29-42f6-b2e8-3138cdde7d65.jpg	1018	1065	1109	1189	Tripanosoma	0.9995170831680298
field0618-af87ecd4-2d29-42f6-b2e8-3138cdde7d65.jpg	1897	1123	2009	1312	Tripanosoma	0.999219536781311
field0618-af87ecd4-2d29-42f6-b2e8-3138cdde7d65.jpg	1697	2140	1830	2266	Tripanosoma	0.9975494742393494
field0616-14b6288e-8f95-42ba-b882-c433caf6c2ff.jpg	3380	1247	3525	1583	Tripanosoma	0.9981671571731568
field0616-14b6288e-8f95-42ba-b882-c433caf6c2ff.jpg	2995	2978	3182	3130	Tripanosoma	0.995623767375946
field0616-14b6288e-8f95-42ba-b882-c433caf6c2ff.jpg	1889	526	2053	641	Tripanosoma	0.9679515361785888
field0616-14b6288e-8f95-42ba-b882-c433caf6c2ff.jpg	2675	1487	2965	1662	Tripanosoma	0.7219456434249878
field0619-228321e9-358f-4097-a755-078bca2e4b2a.jpg	1678	715	1832	841	Tripanosoma	0.999521255493164
field0619-228321e9-358f-4097-a755-078bca2e4b2a.jpg	2189	466	2310	585	Tripanosoma	0.9951372742652892
field0619-228321e9-358f-4097-a755-078bca2e4b2a.jpg	1907	785	1977	857	Tripanosoma	0.892171323299408
field0619-228321e9-358f-4097-a755-078bca2e4b2a.jpg	1676	809	1827	841	Tripanosoma	0.460933655500412
field0617-9ef48c10-3884-4bf1-b154-6b2b4ef625a1.jpg	2257	2455	2498	2672	Tripanosoma	0.9998334646224976
field0617-9ef48c10-3884-4bf1-b154-6b2b4ef625a1.jpg	1836	431	2011	720	Tripanosoma	0.9994692206382751
field0617-9ef48c10-3884-4bf1-b154-6b2b4ef625a1.jpg	2053	1316	2188	1546	Tripanosoma	0.9993798732757568
field0617-9ef48c10-3884-4bf1-b154-6b2b4ef625a1.jpg	2284	1622	2554	1820	Tripanosoma	0.996213972568512
field0617-9ef48c10-3884-4bf1-b154-6b2b4ef625a1.jpg	3607	2211	3785	2373	Tripanosoma	0.9937379360198976
field0617-9ef48c10-3884-4bf1-b154-6b2b4ef625a1.jpg	961	1968	1109	2136	Tripanosoma	0.9810866713523864
field0617-9ef48c10-3884-4bf1-b154-6b2b4ef625a1.jpg	2445	862	2570	1092	Tripanosoma	0.9656469821929932
field0617-9ef48c10-3884-4bf1-b154-6b2b4ef625a1.jpg	2017	381	2205	539	Tripanosoma	0.9105934500694276
field0617-9ef48c10-3884-4bf1-b154-6b2b4ef625a1.jpg	3656	1356	3801	1599	Tripanosoma	0.5800050497055054
field0614-865c69dc-6aac-4e48-bec9-f05d10b69933.jpg	2751	1405	2919	1527	Tripanosoma	0.999626636505127
field0614-865c69dc-6aac-4e48-bec9-f05d10b69933.jpg	2340	1250	2488	1415	Tripanosoma	0.9992850422859192
field0614-865c69dc-6aac-4e48-bec9-f05d10b69933.jpg	3502	1152	3719	1402	Tripanosoma	0.998824656009674
field0614-865c69dc-6aac-4e48-bec9-f05d10b69933.jpg	1625	615	1800	760	Tripanosoma	0.9980502128601074
field0614-865c69dc-6aac-4e48-bec9-f05d10b69933.jpg	2702	1030	2820	1227	Tripanosoma	0.9941260814666748
field0614-865c69dc-6aac-4e48-bec9-f05d10b69933.jpg	2478	46	2610	187	Tripanosoma	0.9937973022460938
field0612-9ffcd850-6a39-4d00-b325-ee92a2bd8803.jpg	2511	1270	2652	1402	Tripanosoma	0.9995893836021424
field0612-9ffcd850-6a39-4d00-b325-ee92a2bd8803.jpg	3479	2076	3623	2192	Tripanosoma	0.9974092841148376
field0612-9ffcd850-6a39-4d00-b325-ee92a2bd8803.jpg	1988	2369	2152	2544	Tripanosoma	0.9863927960395812
field0612-9ffcd850-6a39-4d00-b325-ee92a2bd8803.jpg	2452	1744	2633	1895	Tripanosoma	0.844378650188446
field0621-4256cd25-ba6a-4136-baf1-57281dbc25f1.jpg	2356	977	2564	1099	Tripanosoma	0.9958196878433228
field0621-4256cd25-ba6a-4136-baf1-57281dbc25f1.jpg	1579	1704	1744	1853	Tripanosoma	0.9940187931060792
field0621-4256cd25-ba6a-4136-baf1-57281dbc25f1.jpg	1517	1918	1774	2053	Tripanosoma	0.9894694089889526
field0621-4256cd25-ba6a-4136-baf1-57281dbc25f1.jpg	2698	2178	2873	2350	Tripanosoma	0.5968760251998901
field0621-4256cd25-ba6a-4136-baf1-57281dbc25f1.jpg	2886	704	3011	924	Tripanosoma	0.5151980519294739
field0621-4256cd25-ba6a-4136-baf1-57281dbc25f1.jpg	2142	839	2294	987	Tripanosoma	0.4596176147460937
field0620-64b65387-83e5-4579-9645-a973bea0af24.jpg	1895	1701	2050	1882	Tripanosoma	0.9993438124656676
field0620-64b65387-83e5-4579-9645-a973bea0af24.jpg	2557	1086	2738	1250	Tripanosoma	0.9934062957763672
field0620-64b65387-83e5-4579-9645-a973bea0af24.jpg	1602	2458	1751	2573	Tripanosoma	0.9548231959342957
field0620-64b65387-83e5-4579-9645-a973bea0af24.jpg	3212	1560	3400	1678	Tripanosoma	0.9424641728401184
field0628-8ad89e5c-92f5-4a3a-aee9-ecbc38075441.jpg	1743	275	1935	426	Tripanosoma	0.9993022680282592
field0628-8ad89e5c-92f5-4a3a-aee9-ecbc38075441.jpg	895	466	1007	638	Tripanosoma	0.9983373880386353
field0628-8ad89e5c-92f5-4a3a-aee9-ecbc38075441.jpg	1340	2140	1492	2221	Tripanosoma	0.9979658126831056
field0628-8ad89e5c-92f5-4a3a-aee9-ecbc38075441.jpg	1604	2044	1706	2149	Tripanosoma	0.9975797533988952
field0628-8ad89e5c-92f5-4a3a-aee9-ecbc38075441.jpg	1949	843	2049	990	Tripanosoma	0.996950089931488
field0628-8ad89e5c-92f5-4a3a-aee9-ecbc38075441.jpg	1503	1305	1613	1410	Tripanosoma	0.9960189461708068
field0628-8ad89e5c-92f5-4a3a-aee9-ecbc38075441.jpg	2522	1604	2636	1727	Tripanosoma	0.9917043447494508
field0631-21c77e41-d11a-4492-b17c-aab4304597b4.jpg	1958	1032	2107	1126	Tripanosoma	0.9985440969467164
field0631-21c77e41-d11a-4492-b17c-aab4304597b4.jpg	2093	1375	2221	1489	Tripanosoma	0.9965509176254272
field0631-21c77e41-d11a-4492-b17c-aab4304597b4.jpg	1788	1186	1886	1284	Tripanosoma	0.9927971959114076
field0631-21c77e41-d11a-4492-b17c-aab4304597b4.jpg	857	916	965	1084	Tripanosoma	0.9659262895584106
field0636-930a7599-b933-436a-8b0c-98354841beb8.jpg	2109	711	2226	795	Tripanosoma	0.9994958639144896
field0636-930a7599-b933-436a-8b0c-98354841beb8.jpg	2578	368	2681	475	Tripanosoma	0.9988147020339966
field0636-930a7599-b933-436a-8b0c-98354841beb8.jpg	1319	1081	1471	1193	Tripanosoma	0.9983568787574768
field0636-930a7599-b933-436a-8b0c-98354841beb8.jpg	1161	669	1272	767	Tripanosoma	0.9982950091362
field0636-930a7599-b933-436a-8b0c-98354841beb8.jpg	2706	732	2842	841	Tripanosoma	0.9971209168434144
field0636-930a7599-b933-436a-8b0c-98354841beb8.jpg	1935	1226	2119	1331	Tripanosoma	0.9969214797019958
field0636-930a7599-b933-436a-8b0c-98354841beb8.jpg	2156	396	2333	503	Tripanosoma	0.9964272379875184
field0636-930a7599-b933-436a-8b0c-98354841beb8.jpg	1228	312	1349	435	Tripanosoma	0.9957417249679564
field0636-930a7599-b933-436a-8b0c-98354841beb8.jpg	2105	678	2144	802	Tripanosoma	0.6330690383911133
field0636-930a7599-b933-436a-8b0c-98354841beb8.jpg	2685	811	2825	843	Tripanosoma	0.3289388120174408
field0624-e2c7a5bf-5c09-4144-8b2a-73726c5c70fb.jpg	2129	622	2317	780	Tripanosoma	0.9994851350784302
field0624-e2c7a5bf-5c09-4144-8b2a-73726c5c70fb.jpg	2912	2142	3054	2310	Tripanosoma	0.9932785630226136
field0624-e2c7a5bf-5c09-4144-8b2a-73726c5c70fb.jpg	1955	2126	2221	2231	Tripanosoma	0.907887876033783
field0624-e2c7a5bf-5c09-4144-8b2a-73726c5c70fb.jpg	2448	0	2606	75	Tripanosoma	0.7113087177276611
field0627-ce9ae725-b692-4beb-86cf-43ee6a5d3d18.jpg	2557	497	2761	628	Tripanosoma	0.9981681108474731
field0627-ce9ae725-b692-4beb-86cf-43ee6a5d3d18.jpg	2425	1339	2590	1477	Tripanosoma	0.9981077909469604
field0627-ce9ae725-b692-4beb-86cf-43ee6a5d3d18.jpg	1372	2146	1635	2304	Tripanosoma	0.9903813004493712
field0627-ce9ae725-b692-4beb-86cf-43ee6a5d3d18.jpg	3140	2557	3307	2708	Tripanosoma	0.9825998544692992
field0627-ce9ae725-b692-4beb-86cf-43ee6a5d3d18.jpg	1997	1964	2060	2152	Tripanosoma	0.4505671858787536
field0627-ce9ae725-b692-4beb-86cf-43ee6a5d3d18.jpg	2643	3090	2801	3232	Tripanosoma	0.3766501247882843
field0635-2b5ff398-988b-47f0-be03-5123ec73aa84.jpg	1783	1105	1946	1200	Tripanosoma	0.9992884397506714
field0635-2b5ff398-988b-47f0-be03-5123ec73aa84.jpg	1664	617	1764	708	Tripanosoma	0.9988858103752136
field0635-2b5ff398-988b-47f0-be03-5123ec73aa84.jpg	2228	1032	2401	1126	Tripanosoma	0.998533010482788
field0635-2b5ff398-988b-47f0-be03-5123ec73aa84.jpg	2137	599	2282	697	Tripanosoma	0.9918718338012696
field0635-2b5ff398-988b-47f0-be03-5123ec73aa84.jpg	1422	32	1538	116	Tripanosoma	0.9911786913871764
field0635-2b5ff398-988b-47f0-be03-5123ec73aa84.jpg	1312	981	1403	1093	Tripanosoma	0.9848614931106568
field0635-2b5ff398-988b-47f0-be03-5123ec73aa84.jpg	2051	841	2144	981	Tripanosoma	0.9789305925369264
field0635-2b5ff398-988b-47f0-be03-5123ec73aa84.jpg	1492	23	1557	137	Tripanosoma	0.6831461787223816
field0629-2c9fd5ea-a33c-4c98-b4d4-ebefd5f14d6d.jpg	2218	585	2350	763	Tripanosoma	0.9993402361869812
field0629-2c9fd5ea-a33c-4c98-b4d4-ebefd5f14d6d.jpg	2903	1431	3084	1655	Tripanosoma	0.9985174536705016
field0629-2c9fd5ea-a33c-4c98-b4d4-ebefd5f14d6d.jpg	3502	918	3640	1102	Tripanosoma	0.957930624485016
field0626-489c1653-a7cd-4216-b57e-24d5f01ea9fe.jpg	2741	1731	2929	1885	Tripanosoma	0.9994142055511476
field0626-489c1653-a7cd-4216-b57e-24d5f01ea9fe.jpg	2843	2327	3014	2573	Tripanosoma	0.999232292175293
field0626-489c1653-a7cd-4216-b57e-24d5f01ea9fe.jpg	1991	984	2152	1171	Tripanosoma	0.9989275336265564
field0626-489c1653-a7cd-4216-b57e-24d5f01ea9fe.jpg	2415	1063	2567	1227	Tripanosoma	0.9986842274665833
field0626-489c1653-a7cd-4216-b57e-24d5f01ea9fe.jpg	1935	2863	2155	3051	Tripanosoma	0.9978808164596558
field0626-489c1653-a7cd-4216-b57e-24d5f01ea9fe.jpg	3880	1968	3989	2086	Tripanosoma	0.3679142296314239
field0622-465f8f3e-9a6a-45e9-9389-8d877bfa10aa.jpg	2745	1158	2909	1306	Tripanosoma	0.9989836812019348
field0622-465f8f3e-9a6a-45e9-9389-8d877bfa10aa.jpg	2169	1142	2284	1329	Tripanosoma	0.994378626346588
field0630-e49eedef-f11b-4115-b920-86b367d4c1bb.jpg	1799	1056	1909	1179	Tripanosoma	0.9997430443763732
field0630-e49eedef-f11b-4115-b920-86b367d4c1bb.jpg	981	380	1074	494	Tripanosoma	0.9993278980255128
field0630-e49eedef-f11b-4115-b920-86b367d4c1bb.jpg	1706	2084	1811	2170	Tripanosoma	0.9990715980529784
field0630-e49eedef-f11b-4115-b920-86b367d4c1bb.jpg	2786	925	2909	1042	Tripanosoma	0.9989374279975892
field0630-e49eedef-f11b-4115-b920-86b367d4c1bb.jpg	2359	1597	2461	1706	Tripanosoma	0.998818576335907
field0630-e49eedef-f11b-4115-b920-86b367d4c1bb.jpg	1009	1736	1149	1874	Tripanosoma	0.9976335763931274
field0630-e49eedef-f11b-4115-b920-86b367d4c1bb.jpg	2063	139	2144	370	Tripanosoma	0.6300411224365234
field0634-59a052c3-2d6b-4943-845f-7b4e8162f074.jpg	2537	2396	2656	2560	Tripanosoma	0.9992419481277466
field0634-59a052c3-2d6b-4943-845f-7b4e8162f074.jpg	1918	1570	2053	1787	Tripanosoma	0.9991466999053956
field0623-8df2ec9e-f09c-4239-9090-e0e18204bf72.jpg	2103	2860	2290	2991	Tripanosoma	0.9989311099052428
field0623-8df2ec9e-f09c-4239-9090-e0e18204bf72.jpg	3271	1951	3479	2116	Tripanosoma	0.7432031631469727
field0633-b9023f75-54bf-49b3-a5d1-98ce6cf69fcf.jpg	1881	1464	1981	1620	Tripanosoma	0.998680055141449
field0633-b9023f75-54bf-49b3-a5d1-98ce6cf69fcf.jpg	1722	818	1893	918	Tripanosoma	0.9982696771621704
field0633-b9023f75-54bf-49b3-a5d1-98ce6cf69fcf.jpg	2622	774	2723	904	Tripanosoma	0.9982393980026244
field0633-b9023f75-54bf-49b3-a5d1-98ce6cf69fcf.jpg	1606	732	1713	920	Tripanosoma	0.997930645942688
field0633-b9023f75-54bf-49b3-a5d1-98ce6cf69fcf.jpg	2037	1431	2135	1585	Tripanosoma	0.9967945218086244
field0633-b9023f75-54bf-49b3-a5d1-98ce6cf69fcf.jpg	2037	1762	2200	1853	Tripanosoma	0.995685338973999
field0633-b9023f75-54bf-49b3-a5d1-98ce6cf69fcf.jpg	2040	1839	2135	1991	Tripanosoma	0.9717446565628052
field0633-b9023f75-54bf-49b3-a5d1-98ce6cf69fcf.jpg	1900	2021	2000	2128	Tripanosoma	0.9463128447532654
field0633-b9023f75-54bf-49b3-a5d1-98ce6cf69fcf.jpg	2231	1345	2301	1529	Tripanosoma	0.6985676288604736
field0632-38ac46d2-0c93-4299-857d-369fde844c69.jpg	2156	897	2298	1056	Tripanosoma	0.9983214735984802
field0632-38ac46d2-0c93-4299-857d-369fde844c69.jpg	2056	142	2161	314	Tripanosoma	0.996864140033722
field0632-38ac46d2-0c93-4299-857d-369fde844c69.jpg	1478	2014	1620	2177	Tripanosoma	0.9950628876686096
field0632-38ac46d2-0c93-4299-857d-369fde844c69.jpg	2214	1072	2317	1279	Tripanosoma	0.9941911101341248
field0632-38ac46d2-0c93-4299-857d-369fde844c69.jpg	1424	1620	1531	1734	Tripanosoma	0.9685452580451964
field0632-38ac46d2-0c93-4299-857d-369fde844c69.jpg	2065	1014	2142	1105	Tripanosoma	0.7936099767684937
field0625-31cf3aed-0dce-4ebb-83c2-d0d62f9d162a.jpg	2801	335	2932	536	Tripanosoma	0.9990584254264832
field0625-31cf3aed-0dce-4ebb-83c2-d0d62f9d162a.jpg	3093	1435	3248	1616	Tripanosoma	0.998835265636444
field0625-31cf3aed-0dce-4ebb-83c2-d0d62f9d162a.jpg	2307	1211	2435	1356	Tripanosoma	0.9985060691833496
field0625-31cf3aed-0dce-4ebb-83c2-d0d62f9d162a.jpg	3090	1780	3271	1882	Tripanosoma	0.998307466506958
field0625-31cf3aed-0dce-4ebb-83c2-d0d62f9d162a.jpg	2567	1161	2715	1333	Tripanosoma	0.991212785243988
field0637-aed75dd6-e28b-43f3-8326-11bad5237389.jpg	1312	519	1429	638	Tripanosoma	0.999334156513214
field0637-aed75dd6-e28b-43f3-8326-11bad5237389.jpg	1403	1049	1506	1142	Tripanosoma	0.9991957545280457
field0637-aed75dd6-e28b-43f3-8326-11bad5237389.jpg	1655	1881	1767	1986	Tripanosoma	0.998773753643036
field0637-aed75dd6-e28b-43f3-8326-11bad5237389.jpg	1401	1177	1524	1258	Tripanosoma	0.990530788898468
field0637-aed75dd6-e28b-43f3-8326-11bad5237389.jpg	1494	1939	1652	2074	Tripanosoma	0.9883720278739928
field0637-aed75dd6-e28b-43f3-8326-11bad5237389.jpg	1137	608	1265	722	Tripanosoma	0.8092824816703796
field0638-0c74fdf9-ac27-43ca-bf89-4cd5b9c109c9.jpg	1293	885	1474	1089	Tripanosoma	0.999823033809662
field0638-0c74fdf9-ac27-43ca-bf89-4cd5b9c109c9.jpg	2172	2768	2297	2906	Tripanosoma	0.9986617565155028
field0638-0c74fdf9-ac27-43ca-bf89-4cd5b9c109c9.jpg	3011	710	3156	842	Tripanosoma	0.9986196756362916
field0638-0c74fdf9-ac27-43ca-bf89-4cd5b9c109c9.jpg	2547	1586	2787	1774	Tripanosoma	0.9985865354537964
field0639-5c501566-29d8-4d10-ab8e-b90e490ca24d.jpg	1349	1063	1508	1210	Tripanosoma	0.9991163611412048
field0639-5c501566-29d8-4d10-ab8e-b90e490ca24d.jpg	1636	1368	1706	1478	Tripanosoma	0.9889333248138428
field0639-5c501566-29d8-4d10-ab8e-b90e490ca24d.jpg	1820	899	1925	997	Tripanosoma	0.945927917957306
field0640-872c580c-fbbc-45d6-a041-00f5fa10cc96.jpg	2903	1823	3044	2063	Tripanosoma	0.9982138872146606
field0640-872c580c-fbbc-45d6-a041-00f5fa10cc96.jpg	2280	1721	2392	1846	Tripanosoma	0.9841535687446594
field0640-872c580c-fbbc-45d6-a041-00f5fa10cc96.jpg	3353	1491	3469	1625	Tripanosoma	0.313883364200592
field0645-b675170d-b835-4728-ad92-6416a9475486.jpg	1848	2056	1979	2198	Tripanosoma	0.9994459748268129
field0645-b675170d-b835-4728-ad92-6416a9475486.jpg	1774	244	1848	391	Tripanosoma	0.997675120830536
field0645-b675170d-b835-4728-ad92-6416a9475486.jpg	2044	585	2135	739	Tripanosoma	0.9953461289405824
field0645-b675170d-b835-4728-ad92-6416a9475486.jpg	1664	1172	1771	1272	Tripanosoma	0.9871376752853394
field0643-19a39653-487c-4c53-b5e8-1449bcbaf765.jpg	2329	1247	2494	1354	Tripanosoma	0.9994162321090698
field0643-19a39653-487c-4c53-b5e8-1449bcbaf765.jpg	1496	1135	1671	1251	Tripanosoma	0.9991415739059448
field0643-19a39653-487c-4c53-b5e8-1449bcbaf765.jpg	1977	2133	2184	2228	Tripanosoma	0.9706381559371948
field0644-9d3d3906-138f-4ff2-b5f7-30dedfe57c75.jpg	1576	717	1711	862	Tripanosoma	0.9989038705825806
field0644-9d3d3906-138f-4ff2-b5f7-30dedfe57c75.jpg	3383	1895	3548	2014	Tripanosoma	0.998518407344818
field0644-9d3d3906-138f-4ff2-b5f7-30dedfe57c75.jpg	2824	1951	3110	2159	Tripanosoma	0.9982265830039978
field0644-9d3d3906-138f-4ff2-b5f7-30dedfe57c75.jpg	3745	1997	3972	2215	Tripanosoma	0.9976097345352172
field0644-9d3d3906-138f-4ff2-b5f7-30dedfe57c75.jpg	2758	457	2883	592	Tripanosoma	0.9963088631629944
field0644-9d3d3906-138f-4ff2-b5f7-30dedfe57c75.jpg	2498	510	2626	654	Tripanosoma	0.991253674030304
field0644-9d3d3906-138f-4ff2-b5f7-30dedfe57c75.jpg	3742	1609	4025	1737	Tripanosoma	0.9900098443031312
field0644-9d3d3906-138f-4ff2-b5f7-30dedfe57c75.jpg	1464	2248	1576	2406	Tripanosoma	0.9820308685302734
field0644-9d3d3906-138f-4ff2-b5f7-30dedfe57c75.jpg	2340	230	2481	371	Tripanosoma	0.978244960308075
field0644-9d3d3906-138f-4ff2-b5f7-30dedfe57c75.jpg	2257	1895	2392	2103	Tripanosoma	0.9661259651184082
field0644-9d3d3906-138f-4ff2-b5f7-30dedfe57c75.jpg	3706	1981	3850	2103	Tripanosoma	0.4961968958377838
field0644-9d3d3906-138f-4ff2-b5f7-30dedfe57c75.jpg	2116	576	2221	783	Tripanosoma	0.3679264783859253
field0644-9d3d3906-138f-4ff2-b5f7-30dedfe57c75.jpg	3887	1076	4061	1237	Tripanosoma	0.3307309746742248
field0642-2641e054-1043-46ff-806f-2a6d88d41757.jpg	1771	1338	1883	1443	Tripanosoma	0.998091995716095
field0642-2641e054-1043-46ff-806f-2a6d88d41757.jpg	2135	561	2231	720	Tripanosoma	0.9975009560585022
field0642-2641e054-1043-46ff-806f-2a6d88d41757.jpg	1930	960	2056	1058	Tripanosoma	0.9967241883277892
field0642-2641e054-1043-46ff-806f-2a6d88d41757.jpg	1818	1755	1909	1897	Tripanosoma	0.9957589507102966
field0642-2641e054-1043-46ff-806f-2a6d88d41757.jpg	2023	1979	2107	2128	Tripanosoma	0.9952352643013
field0642-2641e054-1043-46ff-806f-2a6d88d41757.jpg	1984	1844	2095	1946	Tripanosoma	0.9938470721244812
field0642-2641e054-1043-46ff-806f-2a6d88d41757.jpg	790	1485	911	1569	Tripanosoma	0.9755411148071288
field0642-2641e054-1043-46ff-806f-2a6d88d41757.jpg	2368	1776	2438	1858	Tripanosoma	0.927370011806488
field0641-7077e9c2-ca90-4178-8a82-a5706c91522f.jpg	2380	186	2489	317	Tripanosoma	0.9991642236709596
field0641-7077e9c2-ca90-4178-8a82-a5706c91522f.jpg	1212	1515	1368	1694	Tripanosoma	0.9988521337509156
field0641-7077e9c2-ca90-4178-8a82-a5706c91522f.jpg	2359	881	2436	958	Tripanosoma	0.9679455161094666
field0641-7077e9c2-ca90-4178-8a82-a5706c91522f.jpg	2541	1634	2639	1748	Tripanosoma	0.8721323609352112
field0650-a14a6b68-ba65-478d-a0a3-30aeb0e9b4fa.jpg	2215	1909	2376	2119	Tripanosoma	0.9993911981582642
field0650-a14a6b68-ba65-478d-a0a3-30aeb0e9b4fa.jpg	2313	1602	2452	1846	Tripanosoma	0.998741090297699
field0650-a14a6b68-ba65-478d-a0a3-30aeb0e9b4fa.jpg	3008	1036	3130	1178	Tripanosoma	0.9983832836151124
field0650-a14a6b68-ba65-478d-a0a3-30aeb0e9b4fa.jpg	2662	1958	2784	2093	Tripanosoma	0.99800306558609
field0650-a14a6b68-ba65-478d-a0a3-30aeb0e9b4fa.jpg	1685	352	1902	533	Tripanosoma	0.9975160360336304
field0650-a14a6b68-ba65-478d-a0a3-30aeb0e9b4fa.jpg	944	1309	1175	1579	Tripanosoma	0.9966384172439576
field0650-a14a6b68-ba65-478d-a0a3-30aeb0e9b4fa.jpg	1754	2017	1862	2188	Tripanosoma	0.989227294921875
field0650-a14a6b68-ba65-478d-a0a3-30aeb0e9b4fa.jpg	2043	2261	2175	2452	Tripanosoma	0.98201721906662
field0650-a14a6b68-ba65-478d-a0a3-30aeb0e9b4fa.jpg	1520	2359	1645	2534	Tripanosoma	0.8131400346755981
field0650-a14a6b68-ba65-478d-a0a3-30aeb0e9b4fa.jpg	1885	427	2034	701	Tripanosoma	0.680840015411377
field0650-a14a6b68-ba65-478d-a0a3-30aeb0e9b4fa.jpg	2047	315	2090	424	Tripanosoma	0.3369752764701843
field0654-161e28d2-9fa9-4882-b75b-01feaeb39529.jpg	1282	587	1403	708	Tripanosoma	0.9994432330131532
field0654-161e28d2-9fa9-4882-b75b-01feaeb39529.jpg	1872	1237	2056	1389	Tripanosoma	0.997562050819397
field0654-161e28d2-9fa9-4882-b75b-01feaeb39529.jpg	2203	293	2371	459	Tripanosoma	0.9968723654747008
field0654-161e28d2-9fa9-4882-b75b-01feaeb39529.jpg	1345	1471	1529	1552	Tripanosoma	0.9962564706802368
field0654-161e28d2-9fa9-4882-b75b-01feaeb39529.jpg	2270	874	2394	967	Tripanosoma	0.9948906898498536
field0654-161e28d2-9fa9-4882-b75b-01feaeb39529.jpg	1914	1823	2037	1937	Tripanosoma	0.9871159195899964
field0654-161e28d2-9fa9-4882-b75b-01feaeb39529.jpg	2800	1431	2890	1513	Tripanosoma	0.8184223175048828
field0654-161e28d2-9fa9-4882-b75b-01feaeb39529.jpg	1450	1492	1527	1569	Tripanosoma	0.6834965944290161
field0647-a92c28b5-b42e-4fa4-9f17-7202eec5d55a.jpg	1552	529	1636	659	Tripanosoma	0.9994294047355652
field0647-a92c28b5-b42e-4fa4-9f17-7202eec5d55a.jpg	2009	1079	2116	1200	Tripanosoma	0.998329222202301
field0647-a92c28b5-b42e-4fa4-9f17-7202eec5d55a.jpg	2681	1230	2767	1354	Tripanosoma	0.9932109713554382
field0647-a92c28b5-b42e-4fa4-9f17-7202eec5d55a.jpg	1305	1217	1384	1300	Tripanosoma	0.9203694462776184
field0647-a92c28b5-b42e-4fa4-9f17-7202eec5d55a.jpg	2685	1133	2795	1279	Tripanosoma	0.8035021424293518
field0647-a92c28b5-b42e-4fa4-9f17-7202eec5d55a.jpg	1387	750	1412	841	Tripanosoma	0.3688168823719024
field0648-16d60758-33f4-4b10-888d-57e5d2b3e008.jpg	2550	1280	2695	1398	Tripanosoma	0.9990854263305664
field0648-16d60758-33f4-4b10-888d-57e5d2b3e008.jpg	1728	1497	1872	1612	Tripanosoma	0.9985995888710022
field0648-16d60758-33f4-4b10-888d-57e5d2b3e008.jpg	3511	1405	3650	1570	Tripanosoma	0.9984869956970216
field0648-16d60758-33f4-4b10-888d-57e5d2b3e008.jpg	2998	2188	3153	2343	Tripanosoma	0.998295247554779
field0648-16d60758-33f4-4b10-888d-57e5d2b3e008.jpg	3363	1984	3607	2136	Tripanosoma	0.9952694773674012
field0648-16d60758-33f4-4b10-888d-57e5d2b3e008.jpg	3028	1477	3159	1632	Tripanosoma	0.8887835144996643
field0652-98d03b66-55dc-4893-bd96-3b9288142e19.jpg	2203	1263	2340	1356	Tripanosoma	0.9967650175094604
field0652-98d03b66-55dc-4893-bd96-3b9288142e19.jpg	2210	1361	2319	1569	Tripanosoma	0.9927420616149902
field0652-98d03b66-55dc-4893-bd96-3b9288142e19.jpg	2529	1578	2627	1701	Tripanosoma	0.9915221929550172
field0652-98d03b66-55dc-4893-bd96-3b9288142e19.jpg	2879	806	2956	955	Tripanosoma	0.9774957895278932
field0652-98d03b66-55dc-4893-bd96-3b9288142e19.jpg	741	1531	860	1636	Tripanosoma	0.9766938090324402
field0649-d8aaed21-92f4-4dd8-a9ef-485ec3e6939f.jpg	1408	433	1520	638	Tripanosoma	0.9993465542793274
field0649-d8aaed21-92f4-4dd8-a9ef-485ec3e6939f.jpg	2627	1781	2723	1879	Tripanosoma	0.9962318539619446
field0649-d8aaed21-92f4-4dd8-a9ef-485ec3e6939f.jpg	2207	1011	2326	1114	Tripanosoma	0.9958072900772096
field0649-d8aaed21-92f4-4dd8-a9ef-485ec3e6939f.jpg	1827	1778	1967	1900	Tripanosoma	0.9957147240638732
field0649-d8aaed21-92f4-4dd8-a9ef-485ec3e6939f.jpg	1086	1340	1175	1431	Tripanosoma	0.9855748414993286
field0649-d8aaed21-92f4-4dd8-a9ef-485ec3e6939f.jpg	1965	958	2033	1049	Tripanosoma	0.6903923749923706
field0655-07cb8692-ba5b-474a-a3c6-645126bb3647.jpg	2043	1915	2178	2090	Tripanosoma	0.9989116191864014
field0655-07cb8692-ba5b-474a-a3c6-645126bb3647.jpg	3156	1599	3327	1783	Tripanosoma	0.9979403614997864
field0655-07cb8692-ba5b-474a-a3c6-645126bb3647.jpg	2129	839	2343	994	Tripanosoma	0.9965581297874452
field0655-07cb8692-ba5b-474a-a3c6-645126bb3647.jpg	1165	1056	1326	1178	Tripanosoma	0.984594225883484
field0655-07cb8692-ba5b-474a-a3c6-645126bb3647.jpg	3581	1912	3834	2086	Tripanosoma	0.971668541431427
field0655-07cb8692-ba5b-474a-a3c6-645126bb3647.jpg	2238	2169	2363	2350	Tripanosoma	0.9414603114128112
field0655-07cb8692-ba5b-474a-a3c6-645126bb3647.jpg	1017	1988	1191	2116	Tripanosoma	0.9032310843467712
field0646-eea7a88c-51e6-4126-a4cd-d9422a5077f4.jpg	1275	1401	1391	1482	Tripanosoma	0.9981878399848938
field0646-eea7a88c-51e6-4126-a4cd-d9422a5077f4.jpg	1613	1515	1718	1597	Tripanosoma	0.9981139898300172
field0646-eea7a88c-51e6-4126-a4cd-d9422a5077f4.jpg	1480	1074	1583	1175	Tripanosoma	0.9977083206176758
field0646-eea7a88c-51e6-4126-a4cd-d9422a5077f4.jpg	1550	1804	1650	1895	Tripanosoma	0.9934072494506836
field0646-eea7a88c-51e6-4126-a4cd-d9422a5077f4.jpg	1429	699	1492	832	Tripanosoma	0.946876049041748
field0646-eea7a88c-51e6-4126-a4cd-d9422a5077f4.jpg	1536	1529	1622	1664	Tripanosoma	0.8213293552398682
field0653-b2f8562b-c47a-473f-bb0f-1c2797495e0a.jpg	1664	876	1795	1086	Tripanosoma	0.9997919201850892
field0653-b2f8562b-c47a-473f-bb0f-1c2797495e0a.jpg	1734	1930	1851	2084	Tripanosoma	0.9996362924575806
field0653-b2f8562b-c47a-473f-bb0f-1c2797495e0a.jpg	1137	1795	1256	1953	Tripanosoma	0.9993246793746948
field0653-b2f8562b-c47a-473f-bb0f-1c2797495e0a.jpg	2448	1247	2601	1382	Tripanosoma	0.998318076133728
field0653-b2f8562b-c47a-473f-bb0f-1c2797495e0a.jpg	1911	461	2042	575	Tripanosoma	0.9983141422271729
field0653-b2f8562b-c47a-473f-bb0f-1c2797495e0a.jpg	871	878	1002	1044	Tripanosoma	0.9982410669326782
field0653-b2f8562b-c47a-473f-bb0f-1c2797495e0a.jpg	2385	1811	2501	1939	Tripanosoma	0.9811223745346068
field0651-f3681f06-e4c0-44f6-945f-57f15052c72b.jpg	2310	1566	2465	1754	Tripanosoma	0.9996092915534972
field0651-f3681f06-e4c0-44f6-945f-57f15052c72b.jpg	3834	1036	4002	1175	Tripanosoma	0.687332272529602
field0658-bc2ef8eb-44f1-42ac-bec3-55a473d2b0df.jpg	1855	247	1960	417	Tripanosoma	0.9984127283096312
field0658-bc2ef8eb-44f1-42ac-bec3-55a473d2b0df.jpg	2030	1366	2140	1501	Tripanosoma	0.9981058835983276
field0658-bc2ef8eb-44f1-42ac-bec3-55a473d2b0df.jpg	1897	1179	1984	1277	Tripanosoma	0.9976752400398254
field0658-bc2ef8eb-44f1-42ac-bec3-55a473d2b0df.jpg	1032	1447	1123	1529	Tripanosoma	0.997018575668335
field0658-bc2ef8eb-44f1-42ac-bec3-55a473d2b0df.jpg	2151	1606	2263	1690	Tripanosoma	0.9954245686531068
field0658-bc2ef8eb-44f1-42ac-bec3-55a473d2b0df.jpg	2051	1853	2144	2014	Tripanosoma	0.992338001728058
field0658-bc2ef8eb-44f1-42ac-bec3-55a473d2b0df.jpg	1921	785	2030	932	Tripanosoma	0.9860675930976868
field0658-bc2ef8eb-44f1-42ac-bec3-55a473d2b0df.jpg	2107	1333	2203	1438	Tripanosoma	0.948116660118103
field0659-1627f974-00ce-4d88-9fbe-15c2b71c28d5.jpg	1356	911	1445	1056	Tripanosoma	0.9998360872268676
field0659-1627f974-00ce-4d88-9fbe-15c2b71c28d5.jpg	1249	508	1368	608	Tripanosoma	0.999589502811432
field0659-1627f974-00ce-4d88-9fbe-15c2b71c28d5.jpg	1107	1450	1286	1576	Tripanosoma	0.9963104128837584
field0659-1627f974-00ce-4d88-9fbe-15c2b71c28d5.jpg	652	1182	746	1342	Tripanosoma	0.6853229403495789
field0659-1627f974-00ce-4d88-9fbe-15c2b71c28d5.jpg	1217	1445	1291	1492	Tripanosoma	0.4008198380470276
field0657-5f1fc3a5-4846-49fa-be45-c62ea36beae9.jpg	1557	491	1701	585	Tripanosoma	0.997380793094635
field0657-5f1fc3a5-4846-49fa-be45-c62ea36beae9.jpg	1398	519	1587	624	Tripanosoma	0.9918767213821412
field0657-5f1fc3a5-4846-49fa-be45-c62ea36beae9.jpg	1475	932	1587	1025	Tripanosoma	0.9899471402168274
field0657-5f1fc3a5-4846-49fa-be45-c62ea36beae9.jpg	2718	939	2797	1072	Tripanosoma	0.9888684749603271
field0656-b6cdde57-0d79-4534-9898-228f9a56d1c3.jpg	2708	1382	2860	1599	Tripanosoma	0.9984143972396852
field0656-b6cdde57-0d79-4534-9898-228f9a56d1c3.jpg	1408	1395	1718	1566	Tripanosoma	0.998343825340271
field0656-b6cdde57-0d79-4534-9898-228f9a56d1c3.jpg	990	1764	1112	1912	Tripanosoma	0.9903584122657776
field0656-b6cdde57-0d79-4534-9898-228f9a56d1c3.jpg	2508	398	2652	602	Tripanosoma	0.3548447787761688
field0666-3c8f0a7d-106d-489d-a6b8-2617c88a9358.jpg	2053	871	2182	1058	Tripanosoma	0.998814582824707
field0666-3c8f0a7d-106d-489d-a6b8-2617c88a9358.jpg	1496	414	1604	515	Tripanosoma	0.997590184211731
field0666-3c8f0a7d-106d-489d-a6b8-2617c88a9358.jpg	1729	1925	1839	2026	Tripanosoma	0.9954467415809632
field0666-3c8f0a7d-106d-489d-a6b8-2617c88a9358.jpg	1086	1811	1210	2023	Tripanosoma	0.9941672086715698
field0666-3c8f0a7d-106d-489d-a6b8-2617c88a9358.jpg	1401	405	1487	510	Tripanosoma	0.9825347065925598
field0666-3c8f0a7d-106d-489d-a6b8-2617c88a9358.jpg	1657	1079	1776	1242	Tripanosoma	0.9447345733642578
field0666-3c8f0a7d-106d-489d-a6b8-2617c88a9358.jpg	2189	1130	2294	1305	Tripanosoma	0.586448073387146
field0664-e388c8c6-f5bd-4713-8a1b-fdbc13f57b89.jpg	3090	1408	3232	1629	Tripanosoma	0.9997190833091736
field0664-e388c8c6-f5bd-4713-8a1b-fdbc13f57b89.jpg	2113	625	2234	780	Tripanosoma	0.9990336894989014
field0664-e388c8c6-f5bd-4713-8a1b-fdbc13f57b89.jpg	3199	2705	3390	2850	Tripanosoma	0.9930402040481568
field0664-e388c8c6-f5bd-4713-8a1b-fdbc13f57b89.jpg	1421	1747	1589	1902	Tripanosoma	0.9896284341812134
field0664-e388c8c6-f5bd-4713-8a1b-fdbc13f57b89.jpg	3923	1362	4032	1517	Tripanosoma	0.56680828332901
field0674-5bc392ea-d4d5-4860-9ad0-23dbba026b4b.jpg	1396	1163	1480	1333	Tripanosoma	0.9985758066177368
field0674-5bc392ea-d4d5-4860-9ad0-23dbba026b4b.jpg	2608	899	2744	995	Tripanosoma	0.995419979095459
field0674-5bc392ea-d4d5-4860-9ad0-23dbba026b4b.jpg	1655	130	1853	242	Tripanosoma	0.993273377418518
field0674-5bc392ea-d4d5-4860-9ad0-23dbba026b4b.jpg	2282	442	2448	561	Tripanosoma	0.9920654892921448
field0674-5bc392ea-d4d5-4860-9ad0-23dbba026b4b.jpg	2536	491	2683	594	Tripanosoma	0.9907382130622864
field0674-5bc392ea-d4d5-4860-9ad0-23dbba026b4b.jpg	890	848	1028	1011	Tripanosoma	0.8066167235374451
field0667-139e783a-3830-48aa-b9b9-8ae03da306d4.jpg	2438	2313	2580	2461	Tripanosoma	0.9986500144004822
field0667-139e783a-3830-48aa-b9b9-8ae03da306d4.jpg	3423	1063	3541	1250	Tripanosoma	0.9930543303489684
field0667-139e783a-3830-48aa-b9b9-8ae03da306d4.jpg	2896	1510	3169	1622	Tripanosoma	0.9925986528396606
field0667-139e783a-3830-48aa-b9b9-8ae03da306d4.jpg	2692	2534	2810	2705	Tripanosoma	0.9887338876724244
field0667-139e783a-3830-48aa-b9b9-8ae03da306d4.jpg	2985	2063	3107	2162	Tripanosoma	0.7741354703903198
field0661-85d0ec99-5868-428a-b36b-e13b321a63ec.jpg	1813	1997	1988	2198	Tripanosoma	0.9994232654571532
field0661-85d0ec99-5868-428a-b36b-e13b321a63ec.jpg	2557	1744	2689	2011	Tripanosoma	0.998963475227356
field0661-85d0ec99-5868-428a-b36b-e13b321a63ec.jpg	2537	3061	2705	3228	Tripanosoma	0.993877112865448
field0661-85d0ec99-5868-428a-b36b-e13b321a63ec.jpg	1895	2991	2050	3163	Tripanosoma	0.8864002227783203
field0669-98bb48f0-b450-423c-a67b-c467b7d2e649.jpg	1349	993	1494	1147	Tripanosoma	0.9996511936187744
field0669-98bb48f0-b450-423c-a67b-c467b7d2e649.jpg	1517	39	1613	170	Tripanosoma	0.9985174536705016
field0669-98bb48f0-b450-423c-a67b-c467b7d2e649.jpg	2210	1126	2343	1251	Tripanosoma	0.9983800649642944
field0669-98bb48f0-b450-423c-a67b-c467b7d2e649.jpg	2436	191	2545	298	Tripanosoma	0.9824355244636536
field0670-8b573770-d31f-4d6a-a43a-d235ff3faf6d.jpg	1583	463	1722	578	Tripanosoma	0.999735414981842
field0670-8b573770-d31f-4d6a-a43a-d235ff3faf6d.jpg	1902	1004	2030	1168	Tripanosoma	0.999456822872162
field0670-8b573770-d31f-4d6a-a43a-d235ff3faf6d.jpg	2231	366	2319	505	Tripanosoma	0.9983748197555542
field0670-8b573770-d31f-4d6a-a43a-d235ff3faf6d.jpg	1534	1604	1604	1692	Tripanosoma	0.985096037387848
field0670-8b573770-d31f-4d6a-a43a-d235ff3faf6d.jpg	2515	1886	2648	2019	Tripanosoma	0.9717259407043456
field0670-8b573770-d31f-4d6a-a43a-d235ff3faf6d.jpg	799	713	941	825	Tripanosoma	0.4202021956443786
field0660-7eaf201a-1e12-44df-81b5-2d07b87da250.jpg	2524	435	2629	592	Tripanosoma	0.9992960691452026
field0660-7eaf201a-1e12-44df-81b5-2d07b87da250.jpg	1585	571	1669	741	Tripanosoma	0.998844027519226
field0660-7eaf201a-1e12-44df-81b5-2d07b87da250.jpg	2198	669	2298	760	Tripanosoma	0.97239750623703
field0676-bbd31e76-0a7d-40ce-9962-5bfd5ed3b411.jpg	3284	1810	3426	2090	Tripanosoma	0.993120551109314
field0673-fd366aca-b5ed-4d8e-b42b-bec5a10f3e37.jpg	1914	972	2023	1086	Tripanosoma	0.9991065859794616
field0673-fd366aca-b5ed-4d8e-b42b-bec5a10f3e37.jpg	1515	1277	1638	1401	Tripanosoma	0.9979096055030824
field0673-fd366aca-b5ed-4d8e-b42b-bec5a10f3e37.jpg	1335	298	1433	419	Tripanosoma	0.9966368675231934
field0671-7f51d059-fdf7-4d35-b26d-be169a494b97.jpg	1704	668	1882	878	Tripanosoma	0.9977951049804688
field0671-7f51d059-fdf7-4d35-b26d-be169a494b97.jpg	1869	1813	1991	1978	Tripanosoma	0.989155113697052
field0663-dfab02ca-a27f-41d0-9465-5dcd1b4d2b9b.jpg	2619	1474	2768	1665	Tripanosoma	0.9996685981750488
field0663-dfab02ca-a27f-41d0-9465-5dcd1b4d2b9b.jpg	2521	1889	2689	2034	Tripanosoma	0.9990798234939576
field0663-dfab02ca-a27f-41d0-9465-5dcd1b4d2b9b.jpg	3245	651	3353	819	Tripanosoma	0.9161572456359864
field0665-f0e9fa18-5792-43eb-8680-04ef9db4d77b.jpg	2761	750	2880	928	Tripanosoma	0.9996228218078612
field0665-f0e9fa18-5792-43eb-8680-04ef9db4d77b.jpg	2596	1049	2754	1188	Tripanosoma	0.999190866947174
field0665-f0e9fa18-5792-43eb-8680-04ef9db4d77b.jpg	2873	3037	3011	3182	Tripanosoma	0.9973931312561036
field0665-f0e9fa18-5792-43eb-8680-04ef9db4d77b.jpg	2715	1346	2804	1435	Tripanosoma	0.9966698288917542
field0679-5e239658-c699-45b0-8a07-60083c4c2dbf.jpg	1746	648	1846	843	Tripanosoma	0.9994533658027648
field0679-5e239658-c699-45b0-8a07-60083c4c2dbf.jpg	1543	533	1636	648	Tripanosoma	0.9985488057136536
field0679-5e239658-c699-45b0-8a07-60083c4c2dbf.jpg	1862	1925	2014	2058	Tripanosoma	0.9985026121139526
field0679-5e239658-c699-45b0-8a07-60083c4c2dbf.jpg	2333	1291	2443	1431	Tripanosoma	0.9975048899650574
field0679-5e239658-c699-45b0-8a07-60083c4c2dbf.jpg	1387	550	1508	673	Tripanosoma	0.9920713305473328
field0679-5e239658-c699-45b0-8a07-60083c4c2dbf.jpg	2193	284	2308	435	Tripanosoma	0.6385926604270935
field0675-7d264f6f-c038-43a7-8491-b473b5785066.jpg	1820	1123	1981	1217	Tripanosoma	0.9989076852798462
field0675-7d264f6f-c038-43a7-8491-b473b5785066.jpg	2263	477	2347	575	Tripanosoma	0.9961680769920348
field0675-7d264f6f-c038-43a7-8491-b473b5785066.jpg	878	1776	958	1883	Tripanosoma	0.9960110187530518
field0675-7d264f6f-c038-43a7-8491-b473b5785066.jpg	1354	1562	1464	1655	Tripanosoma	0.9955297112464904
field0675-7d264f6f-c038-43a7-8491-b473b5785066.jpg	1184	1454	1270	1538	Tripanosoma	0.9942863583564758
field0675-7d264f6f-c038-43a7-8491-b473b5785066.jpg	1848	1305	1956	1417	Tripanosoma	0.9911750555038452
field0675-7d264f6f-c038-43a7-8491-b473b5785066.jpg	1841	2210	1916	2287	Tripanosoma	0.9649348258972168
field0675-7d264f6f-c038-43a7-8491-b473b5785066.jpg	958	1114	1021	1270	Tripanosoma	0.8034765124320984
field0675-7d264f6f-c038-43a7-8491-b473b5785066.jpg	2489	473	2611	561	Tripanosoma	0.6549338102340698
field0668-3d7d73f6-d3b0-4895-81b6-8626f2abc855.jpg	2156	867	2252	995	Tripanosoma	0.9997212290763856
field0668-3d7d73f6-d3b0-4895-81b6-8626f2abc855.jpg	1109	781	1200	911	Tripanosoma	0.9994189739227296
field0668-3d7d73f6-d3b0-4895-81b6-8626f2abc855.jpg	1270	1440	1377	1555	Tripanosoma	0.9993419051170348
field0668-3d7d73f6-d3b0-4895-81b6-8626f2abc855.jpg	1911	1070	2005	1149	Tripanosoma	0.9991486072540284
field0668-3d7d73f6-d3b0-4895-81b6-8626f2abc855.jpg	2072	370	2205	475	Tripanosoma	0.9982441663742064
field0668-3d7d73f6-d3b0-4895-81b6-8626f2abc855.jpg	1373	797	1464	876	Tripanosoma	0.9981573224067688
field0668-3d7d73f6-d3b0-4895-81b6-8626f2abc855.jpg	2366	1354	2466	1468	Tripanosoma	0.99806147813797
field0668-3d7d73f6-d3b0-4895-81b6-8626f2abc855.jpg	2464	1648	2536	1748	Tripanosoma	0.986748456954956
field0668-3d7d73f6-d3b0-4895-81b6-8626f2abc855.jpg	1641	1391	1760	1517	Tripanosoma	0.9816977381706238
field0668-3d7d73f6-d3b0-4895-81b6-8626f2abc855.jpg	1622	1727	1734	1823	Tripanosoma	0.9727070331573486
field0668-3d7d73f6-d3b0-4895-81b6-8626f2abc855.jpg	2105	170	2284	247	Tripanosoma	0.9548773765563964
field0668-3d7d73f6-d3b0-4895-81b6-8626f2abc855.jpg	2226	753	2350	816	Tripanosoma	0.4970158636569977
field0662-e98ea888-aac2-49ce-907c-439c1400610c.jpg	1576	739	1715	920	Tripanosoma	0.9996989965438844
field0662-e98ea888-aac2-49ce-907c-439c1400610c.jpg	1527	624	1659	748	Tripanosoma	0.9993950128555298
field0662-e98ea888-aac2-49ce-907c-439c1400610c.jpg	1447	242	1545	359	Tripanosoma	0.9989596605300904
field0662-e98ea888-aac2-49ce-907c-439c1400610c.jpg	2380	1251	2482	1466	Tripanosoma	0.9928432703018188
field0662-e98ea888-aac2-49ce-907c-439c1400610c.jpg	2671	1042	2753	1154	Tripanosoma	0.953613817691803
field0662-e98ea888-aac2-49ce-907c-439c1400610c.jpg	1207	1405	1298	1536	Tripanosoma	0.9361519813537598
field0678-360f45bc-15cb-443b-a2a8-5b64ad9a6786.jpg	2452	1098	2604	1219	Tripanosoma	0.999422550201416
field0678-360f45bc-15cb-443b-a2a8-5b64ad9a6786.jpg	1450	1914	1592	2037	Tripanosoma	0.9991826415061952
field0678-360f45bc-15cb-443b-a2a8-5b64ad9a6786.jpg	748	1349	855	1438	Tripanosoma	0.99907648563385
field0678-360f45bc-15cb-443b-a2a8-5b64ad9a6786.jpg	1289	375	1387	482	Tripanosoma	0.9990205764770508
field0678-360f45bc-15cb-443b-a2a8-5b64ad9a6786.jpg	1585	2114	1690	2238	Tripanosoma	0.9988633394241332
field0678-360f45bc-15cb-443b-a2a8-5b64ad9a6786.jpg	2046	111	2175	235	Tripanosoma	0.987144649028778
field0678-360f45bc-15cb-443b-a2a8-5b64ad9a6786.jpg	895	1659	1009	1746	Tripanosoma	0.8120835423469543
field0678-360f45bc-15cb-443b-a2a8-5b64ad9a6786.jpg	1517	1447	1632	1492	Tripanosoma	0.4229065477848053
field0672-493811c1-9b21-4274-a0ad-c8f018d59539.jpg	1849	1510	2014	1708	Tripanosoma	0.9994233846664428
field0672-493811c1-9b21-4274-a0ad-c8f018d59539.jpg	2912	1392	3077	1546	Tripanosoma	0.9988478422164916
field0672-493811c1-9b21-4274-a0ad-c8f018d59539.jpg	1023	1066	1244	1194	Tripanosoma	0.9966754913330078
field0672-493811c1-9b21-4274-a0ad-c8f018d59539.jpg	2537	1494	2820	1629	Tripanosoma	0.9952968955039978
field0672-493811c1-9b21-4274-a0ad-c8f018d59539.jpg	3258	651	3446	836	Tripanosoma	0.9081506729125975
field0672-493811c1-9b21-4274-a0ad-c8f018d59539.jpg	3903	1612	4094	1754	Tripanosoma	0.8650444149971008
field0677-b9921ce0-3755-4568-8cfd-197c0442e561.jpg	2257	2159	2465	2284	Tripanosoma	0.998960018157959
field0677-b9921ce0-3755-4568-8cfd-197c0442e561.jpg	2804	1418	2995	1609	Tripanosoma	0.9985484480857848
field0677-b9921ce0-3755-4568-8cfd-197c0442e561.jpg	2856	269	2985	421	Tripanosoma	0.8548247218132019
field0677-b9921ce0-3755-4568-8cfd-197c0442e561.jpg	1994	1639	2067	1764	Tripanosoma	0.8387314081192017
field0677-b9921ce0-3755-4568-8cfd-197c0442e561.jpg	3209	2386	3396	2514	Tripanosoma	0.8370073437690735
field0684-36a1edc2-a076-4ab0-9958-33f653237d3c.jpg	1736	375	1846	461	Tripanosoma	0.9993056058883668
field0684-36a1edc2-a076-4ab0-9958-33f653237d3c.jpg	1030	832	1156	993	Tripanosoma	0.9986134767532348
field0684-36a1edc2-a076-4ab0-9958-33f653237d3c.jpg	1604	1035	1722	1168	Tripanosoma	0.9979159235954284
field0684-36a1edc2-a076-4ab0-9958-33f653237d3c.jpg	1312	1625	1440	1748	Tripanosoma	0.9962185025215148
field0684-36a1edc2-a076-4ab0-9958-33f653237d3c.jpg	1895	1683	1995	1778	Tripanosoma	0.9943880438804626
field0684-36a1edc2-a076-4ab0-9958-33f653237d3c.jpg	1177	1501	1277	1650	Tripanosoma	0.9426544308662416
field0690-c6d82abb-9c69-4b96-ad5e-5c1b58d3d157.jpg	1534	774	1634	867	Tripanosoma	0.9986306428909302
field0690-c6d82abb-9c69-4b96-ad5e-5c1b58d3d157.jpg	1284	186	1403	275	Tripanosoma	0.997502863407135
field0690-c6d82abb-9c69-4b96-ad5e-5c1b58d3d157.jpg	1652	1247	1813	1345	Tripanosoma	0.9974737763404846
field0690-c6d82abb-9c69-4b96-ad5e-5c1b58d3d157.jpg	2093	1177	2254	1272	Tripanosoma	0.9970291256904602
field0690-c6d82abb-9c69-4b96-ad5e-5c1b58d3d157.jpg	2005	753	2144	853	Tripanosoma	0.9967430233955384
field0690-c6d82abb-9c69-4b96-ad5e-5c1b58d3d157.jpg	1179	1123	1268	1237	Tripanosoma	0.967110812664032
field0690-c6d82abb-9c69-4b96-ad5e-5c1b58d3d157.jpg	1354	1433	1461	1583	Tripanosoma	0.5000629425048828
field0692-9418b337-bcd0-47ab-a0ee-6031e7f467aa.jpg	1555	850	1683	960	Tripanosoma	0.9996092915534972
field0692-9418b337-bcd0-47ab-a0ee-6031e7f467aa.jpg	1506	1382	1629	1471	Tripanosoma	0.994673192501068
field0682-ece8fa8c-d521-4fbe-8fbe-385ea9d24d89.jpg	1809	389	1958	494	Tripanosoma	0.9895364046096802
field0682-ece8fa8c-d521-4fbe-8fbe-385ea9d24d89.jpg	1699	1147	1809	1212	Tripanosoma	0.5821158289909363
field0693-818d8fc2-fb25-48c8-a747-8365fd256c9e.jpg	2988	631	3182	865	Tripanosoma	0.9991260170936584
field0693-818d8fc2-fb25-48c8-a747-8365fd256c9e.jpg	2142	1737	2392	1859	Tripanosoma	0.9982643723487854
field0693-818d8fc2-fb25-48c8-a747-8365fd256c9e.jpg	2840	1932	3061	2050	Tripanosoma	0.9981759786605836
field0693-818d8fc2-fb25-48c8-a747-8365fd256c9e.jpg	2063	2188	2327	2350	Tripanosoma	0.9572259187698364
field0689-7b8c28d7-86f6-40a7-afa7-895e5e119aaf.jpg	2205	1191	2315	1340	Tripanosoma	0.9991737008094788
field0689-7b8c28d7-86f6-40a7-afa7-895e5e119aaf.jpg	1590	1328	1699	1489	Tripanosoma	0.9984633922576904
field0698-c2644c53-c270-4d17-97ca-3a537e562b2b.jpg	3436	891	3561	1132	Tripanosoma	0.9954885840415956
field0698-c2644c53-c270-4d17-97ca-3a537e562b2b.jpg	2060	1602	2359	1731	Tripanosoma	0.994433343410492
field0698-c2644c53-c270-4d17-97ca-3a537e562b2b.jpg	918	1853	1059	1978	Tripanosoma	0.9929878115653992
field0698-c2644c53-c270-4d17-97ca-3a537e562b2b.jpg	3307	2300	3432	2435	Tripanosoma	0.9853652119636536
field0696-fa4d1014-3053-4297-bd07-87aa9b7dff5f.jpg	1826	1405	2004	1658	Tripanosoma	0.9993684887886048
field0696-fa4d1014-3053-4297-bd07-87aa9b7dff5f.jpg	3340	1224	3465	1467	Tripanosoma	0.9958274960517884
field0681-c88c4f6a-48b3-4f66-b4af-62e0e5d0e70d.jpg	1303	785	1440	934	Tripanosoma	0.9984784722328186
field0681-c88c4f6a-48b3-4f66-b4af-62e0e5d0e70d.jpg	946	1510	1053	1611	Tripanosoma	0.9983945488929749
field0681-c88c4f6a-48b3-4f66-b4af-62e0e5d0e70d.jpg	1387	1219	1503	1317	Tripanosoma	0.9978856444358826
field0681-c88c4f6a-48b3-4f66-b4af-62e0e5d0e70d.jpg	2366	813	2478	976	Tripanosoma	0.9975013136863708
field0681-c88c4f6a-48b3-4f66-b4af-62e0e5d0e70d.jpg	1482	1529	1562	1641	Tripanosoma	0.9951586127281188
field0681-c88c4f6a-48b3-4f66-b4af-62e0e5d0e70d.jpg	948	603	1060	694	Tripanosoma	0.9892940521240234
field0685-b9bfe166-f0ac-4358-b7d2-22216bfb11af.jpg	1529	1335	1629	1464	Tripanosoma	0.9997935891151428
field0685-b9bfe166-f0ac-4358-b7d2-22216bfb11af.jpg	2000	230	2133	335	Tripanosoma	0.9995498061180116
field0685-b9bfe166-f0ac-4358-b7d2-22216bfb11af.jpg	1373	678	1527	813	Tripanosoma	0.9984394907951356
field0685-b9bfe166-f0ac-4358-b7d2-22216bfb11af.jpg	2161	1135	2273	1247	Tripanosoma	0.9983668923377992
field0685-b9bfe166-f0ac-4358-b7d2-22216bfb11af.jpg	2350	643	2434	739	Tripanosoma	0.9957594275474548
field0685-b9bfe166-f0ac-4358-b7d2-22216bfb11af.jpg	1729	699	1900	829	Tripanosoma	0.9957030415534972
field0685-b9bfe166-f0ac-4358-b7d2-22216bfb11af.jpg	795	981	927	1165	Tripanosoma	0.5699920654296875
field0695-ff147df7-79be-4e41-b3a8-de15664ed14b.jpg	1662	827	1813	1007	Tripanosoma	0.9992318153381348
field0695-ff147df7-79be-4e41-b3a8-de15664ed14b.jpg	1722	328	1806	419	Tripanosoma	0.6911131739616394
field0683-667e2a5d-e16a-4ea4-8c89-a78878dac39c.jpg	2346	710	2478	911	Tripanosoma	0.9997649788856506
field0683-667e2a5d-e16a-4ea4-8c89-a78878dac39c.jpg	2968	1681	3084	1833	Tripanosoma	0.991134524345398
field0683-667e2a5d-e16a-4ea4-8c89-a78878dac39c.jpg	1704	536	1859	671	Tripanosoma	0.9733452796936036
field0683-667e2a5d-e16a-4ea4-8c89-a78878dac39c.jpg	2113	299	2198	513	Tripanosoma	0.4209063053131103
field0688-d460a9a2-269e-4a3a-9fa0-7a8a6b8465ed.jpg	2672	1082	2827	1257	Tripanosoma	0.9995384216308594
field0688-d460a9a2-269e-4a3a-9fa0-7a8a6b8465ed.jpg	2840	1787	2975	1984	Tripanosoma	0.9985174536705016
field0688-d460a9a2-269e-4a3a-9fa0-7a8a6b8465ed.jpg	2774	299	2903	556	Tripanosoma	0.9976884126663208
field0688-d460a9a2-269e-4a3a-9fa0-7a8a6b8465ed.jpg	2109	105	2369	246	Tripanosoma	0.9974677562713624
field0688-d460a9a2-269e-4a3a-9fa0-7a8a6b8465ed.jpg	2797	1082	3028	1221	Tripanosoma	0.9948076605796814
field0688-d460a9a2-269e-4a3a-9fa0-7a8a6b8465ed.jpg	3732	1086	3933	1415	Tripanosoma	0.9922348260879515
field0688-d460a9a2-269e-4a3a-9fa0-7a8a6b8465ed.jpg	3768	1369	4094	1497	Tripanosoma	0.9839212894439696
field0688-d460a9a2-269e-4a3a-9fa0-7a8a6b8465ed.jpg	2458	0	2652	62	Tripanosoma	0.953052818775177
field0688-d460a9a2-269e-4a3a-9fa0-7a8a6b8465ed.jpg	2534	391	2666	529	Tripanosoma	0.9277081489562988
field0680-6c6165b0-9174-4da5-b734-35eadcde573c.jpg	2702	1184	2860	1395	Tripanosoma	0.9992768168449402
field0680-6c6165b0-9174-4da5-b734-35eadcde573c.jpg	2837	236	3011	523	Tripanosoma	0.9991222023963928
field0680-6c6165b0-9174-4da5-b734-35eadcde573c.jpg	2682	1487	2903	1622	Tripanosoma	0.9988551139831544
field0680-6c6165b0-9174-4da5-b734-35eadcde573c.jpg	1853	2843	1984	3011	Tripanosoma	0.9986244440078736
field0680-6c6165b0-9174-4da5-b734-35eadcde573c.jpg	2557	207	2682	332	Tripanosoma	0.9979700446128844
field0680-6c6165b0-9174-4da5-b734-35eadcde573c.jpg	1017	1063	1191	1254	Tripanosoma	0.9974688291549684
field0680-6c6165b0-9174-4da5-b734-35eadcde573c.jpg	2310	780	2442	938	Tripanosoma	0.9969007968902588
field0680-6c6165b0-9174-4da5-b734-35eadcde573c.jpg	2593	1941	2715	2136	Tripanosoma	0.9959762692451476
field0680-6c6165b0-9174-4da5-b734-35eadcde573c.jpg	3709	1375	3887	1533	Tripanosoma	0.9939159750938416
field0680-6c6165b0-9174-4da5-b734-35eadcde573c.jpg	1458	2185	1625	2336	Tripanosoma	0.9774977564811708
field0680-6c6165b0-9174-4da5-b734-35eadcde573c.jpg	1155	1069	1356	1214	Tripanosoma	0.964664101600647
field0680-6c6165b0-9174-4da5-b734-35eadcde573c.jpg	1099	1178	1273	1277	Tripanosoma	0.3369479775428772
field0699-d051dc0f-574e-4d85-bfb5-201b7caad076.jpg	1995	676	2119	769	Tripanosoma	0.9991994500160216
field0699-d051dc0f-574e-4d85-bfb5-201b7caad076.jpg	1487	447	1618	606	Tripanosoma	0.9963527917861938
field0699-d051dc0f-574e-4d85-bfb5-201b7caad076.jpg	1189	1732	1291	1888	Tripanosoma	0.9710029363632202
field0699-d051dc0f-574e-4d85-bfb5-201b7caad076.jpg	760	1321	816	1398	Tripanosoma	0.9706709384918212
field0699-d051dc0f-574e-4d85-bfb5-201b7caad076.jpg	1424	501	1513	589	Tripanosoma	0.9561057686805724
field0699-d051dc0f-574e-4d85-bfb5-201b7caad076.jpg	2636	1175	2862	1265	Tripanosoma	0.4690410196781158
field0686-a156565b-4550-4b5b-b4cb-5ac7cf5c869d.jpg	1198	1408	1333	1513	Tripanosoma	0.999420404434204
field0686-a156565b-4550-4b5b-b4cb-5ac7cf5c869d.jpg	1506	1942	1638	2105	Tripanosoma	0.9992881417274476
field0686-a156565b-4550-4b5b-b4cb-5ac7cf5c869d.jpg	1837	736	1942	827	Tripanosoma	0.9981290698051452
field0686-a156565b-4550-4b5b-b4cb-5ac7cf5c869d.jpg	1827	1317	1907	1457	Tripanosoma	0.998007595539093
field0686-a156565b-4550-4b5b-b4cb-5ac7cf5c869d.jpg	1499	515	1585	694	Tripanosoma	0.99737811088562
field0686-a156565b-4550-4b5b-b4cb-5ac7cf5c869d.jpg	2648	564	2737	778	Tripanosoma	0.9895846247673036
field0686-a156565b-4550-4b5b-b4cb-5ac7cf5c869d.jpg	897	408	1002	517	Tripanosoma	0.9849234819412231
field0686-a156565b-4550-4b5b-b4cb-5ac7cf5c869d.jpg	2231	251	2315	354	Tripanosoma	0.981843888759613
field0697-9eb0b582-cbf0-4e91-94bc-67943f164223.jpg	1480	380	1580	480	Tripanosoma	0.9965253472328186
field0687-5f115672-77b6-47b8-beee-dab830df4e6c.jpg	2291	809	2415	974	Tripanosoma	0.9991515874862672
field0687-5f115672-77b6-47b8-beee-dab830df4e6c.jpg	1499	662	1636	785	Tripanosoma	0.9989480376243592
field0687-5f115672-77b6-47b8-beee-dab830df4e6c.jpg	967	1555	1088	1655	Tripanosoma	0.9985467791557312
field0687-5f115672-77b6-47b8-beee-dab830df4e6c.jpg	2730	878	2856	997	Tripanosoma	0.994027018547058
field0687-5f115672-77b6-47b8-beee-dab830df4e6c.jpg	2063	1783	2191	1928	Tripanosoma	0.9931939840316772
field0687-5f115672-77b6-47b8-beee-dab830df4e6c.jpg	1601	144	1692	244	Tripanosoma	0.9292643666267396
field0687-5f115672-77b6-47b8-beee-dab830df4e6c.jpg	1781	1881	1986	1988	Tripanosoma	0.4992254078388214
field0694-813026e8-850c-4652-acb1-2bb2860a4256.jpg	1613	503	1788	613	Tripanosoma	0.9991037249565125
field0694-813026e8-850c-4652-acb1-2bb2860a4256.jpg	2559	335	2662	433	Tripanosoma	0.9921247363090516
field0691-3bd33c41-1774-4361-97d6-a70da0691f4d.jpg	2777	243	2916	358	Tripanosoma	0.9990450739860536
field0691-3bd33c41-1774-4361-97d6-a70da0691f4d.jpg	2708	2113	2850	2277	Tripanosoma	0.9983585476875304
field0691-3bd33c41-1774-4361-97d6-a70da0691f4d.jpg	1504	2234	1695	2363	Tripanosoma	0.9975329637527466
field0702-8e2dce87-5f15-4985-a454-ec28578508ad.jpg	2009	463	2112	596	Tripanosoma	0.9983287453651428
field0702-8e2dce87-5f15-4985-a454-ec28578508ad.jpg	997	755	1130	874	Tripanosoma	0.9976215958595276
field0702-8e2dce87-5f15-4985-a454-ec28578508ad.jpg	1608	550	1743	643	Tripanosoma	0.9966664910316468
field0702-8e2dce87-5f15-4985-a454-ec28578508ad.jpg	790	1632	862	1708	Tripanosoma	0.9955778121948242
field0702-8e2dce87-5f15-4985-a454-ec28578508ad.jpg	1412	718	1576	802	Tripanosoma	0.9934857487678528
field0702-8e2dce87-5f15-4985-a454-ec28578508ad.jpg	1510	1543	1622	1625	Tripanosoma	0.9918266534805298
field0702-8e2dce87-5f15-4985-a454-ec28578508ad.jpg	2033	2035	2128	2142	Tripanosoma	0.9897275567054749
field0702-8e2dce87-5f15-4985-a454-ec28578508ad.jpg	1021	1000	1133	1095	Tripanosoma	0.970043122768402
field0702-8e2dce87-5f15-4985-a454-ec28578508ad.jpg	867	468	958	606	Tripanosoma	0.9527605772018432
field0702-8e2dce87-5f15-4985-a454-ec28578508ad.jpg	2326	1557	2389	1664	Tripanosoma	0.8154201507568359
field0702-8e2dce87-5f15-4985-a454-ec28578508ad.jpg	1776	2177	1935	2256	Tripanosoma	0.7126834988594055
field0702-8e2dce87-5f15-4985-a454-ec28578508ad.jpg	1004	834	1119	874	Tripanosoma	0.5973968505859375
field0702-8e2dce87-5f15-4985-a454-ec28578508ad.jpg	895	389	965	484	Tripanosoma	0.4469496607780456
field0700-588dd11f-d580-411e-985b-03ae3778bcc0.jpg	1590	104	1690	270	Tripanosoma	0.99970680475235
field0700-588dd11f-d580-411e-985b-03ae3778bcc0.jpg	2044	883	2177	972	Tripanosoma	0.9994800686836244
field0700-588dd11f-d580-411e-985b-03ae3778bcc0.jpg	1137	1522	1228	1638	Tripanosoma	0.9990780353546144
field0700-588dd11f-d580-411e-985b-03ae3778bcc0.jpg	1599	1839	1743	1944	Tripanosoma	0.9970996379852296
field0700-588dd11f-d580-411e-985b-03ae3778bcc0.jpg	2788	1018	2963	1109	Tripanosoma	0.9881567358970642
field0703-f3913135-a131-4105-97d9-e6767f606c68.jpg	2473	1161	2632	1289	Tripanosoma	0.9986617565155028
field0703-f3913135-a131-4105-97d9-e6767f606c68.jpg	1203	249	1310	424	Tripanosoma	0.996723473072052
field0703-f3913135-a131-4105-97d9-e6767f606c68.jpg	1368	1715	1457	1811	Tripanosoma	0.9924628734588624
field0703-f3913135-a131-4105-97d9-e6767f606c68.jpg	2657	445	2765	550	Tripanosoma	0.9615270495414734
field0703-f3913135-a131-4105-97d9-e6767f606c68.jpg	755	1452	832	1492	Tripanosoma	0.5282132029533386
field0703-f3913135-a131-4105-97d9-e6767f606c68.jpg	1207	972	1279	1046	Tripanosoma	0.4979561865329742
field0704-dac599b4-6f1b-4743-a799-8a767b5c9a4c.jpg	881	1580	988	1664	Tripanosoma	0.9991101622581482
field0704-dac599b4-6f1b-4743-a799-8a767b5c9a4c.jpg	2044	706	2182	822	Tripanosoma	0.9989818930625916
field0704-dac599b4-6f1b-4743-a799-8a767b5c9a4c.jpg	1900	930	2028	1030	Tripanosoma	0.998830020427704
field0704-dac599b4-6f1b-4743-a799-8a767b5c9a4c.jpg	1890	340	2067	456	Tripanosoma	0.9979518055915833
field0704-dac599b4-6f1b-4743-a799-8a767b5c9a4c.jpg	827	1081	909	1226	Tripanosoma	0.9970769882202148
field0704-dac599b4-6f1b-4743-a799-8a767b5c9a4c.jpg	2406	1473	2499	1622	Tripanosoma	0.9964382648468018
field0704-dac599b4-6f1b-4743-a799-8a767b5c9a4c.jpg	1811	1438	1907	1562	Tripanosoma	0.9956541061401368
field0704-dac599b4-6f1b-4743-a799-8a767b5c9a4c.jpg	1811	613	1895	767	Tripanosoma	0.3152509331703186
field0701-ffa201cf-a25e-4602-8408-d0be4b12de57.jpg	2244	1339	2376	1507	Tripanosoma	0.9996477365493774
field0701-ffa201cf-a25e-4602-8408-d0be4b12de57.jpg	2735	1737	2906	1889	Tripanosoma	0.9995317459106444
field0701-ffa201cf-a25e-4602-8408-d0be4b12de57.jpg	2001	2777	2126	2929	Tripanosoma	0.9993489384651184
field0701-ffa201cf-a25e-4602-8408-d0be4b12de57.jpg	3294	365	3446	520	Tripanosoma	0.998792290687561
field0701-ffa201cf-a25e-4602-8408-d0be4b12de57.jpg	3795	1069	3910	1204	Tripanosoma	0.9979877471923828
field0701-ffa201cf-a25e-4602-8408-d0be4b12de57.jpg	3511	1537	3656	1826	Tripanosoma	0.9973342418670654
field0701-ffa201cf-a25e-4602-8408-d0be4b12de57.jpg	3541	2146	3673	2317	Tripanosoma	0.996567964553833
field0701-ffa201cf-a25e-4602-8408-d0be4b12de57.jpg	1148	727	1296	836	Tripanosoma	0.8880655169487
field0701-ffa201cf-a25e-4602-8408-d0be4b12de57.jpg	1086	2297	1207	2458	Tripanosoma	0.8710706233978271
